# Supplementary material for: Systems Pharmacogenomic Landscape of Drug Similarities from LINCS data: Drug Association Networks
Source: Sci Rep. 2019 May 24;9:7849. doi: 10.1038/s41598-019-44291-3 (PMC6534546; doi:10.1038/s41598-019-44291-3)
Supplement: Supplementary file 2 — Supplementary Dataset 1 [file 41598_2019_44291_MOESM2_ESM.zip]

Archive with 15 entries (14 files):
- VCAP-Drugs-Modules.xlsx
- __MACOSX/
- __MACOSX/._VCAP-Drugs-Modules.xlsx
- PC3-Drugs-Modules.xlsx
- __MACOSX/._PC3-Drugs-Modules.xlsx
- All-Drugs-Modules.xlsx
- __MACOSX/._All-Drugs-Modules.xlsx
- Approved-Drugs-Modules.xlsx
- __MACOSX/._Approved-Drugs-Modules.xlsx
- MCF7-Drugs-Modules.xlsx
- __MACOSX/._MCF7-Drugs-Modules.xlsx
- A375-Drugs-Modules.xlsx
- __MACOSX/._A375-Drugs-Modules.xlsx
- A549-Drugs-Modules.xlsx
- __MACOSX/._A549-Drugs-Modules.xlsx
