# Supplementary material for: Systems Pharmacogenomic Landscape of Drug Similarities from LINCS data: Drug Association Networks
Source: Sci Rep. 2019 May 24;9:7849. doi: 10.1038/s41598-019-44291-3 (PMC6534546; doi:10.1038/s41598-019-44291-3)
Supplement: Supplementary file 2 — Supplementary Dataset 1 [file 41598_2019_44291_MOESM2_ESM.zip › VCAP-Drugs-Modules.xlsx]

## Sheet: Module 1
Name	LINCS Pert. ID	Drugbank ID	ATC Code	Pubchem CID	LINCS ID	Module
troglitazone		DB00197	A10BG01		LSM-4890	1

## Sheet: Module 2
Name	LINCS Pert. ID	Drugbank ID	ATC Code	Pubchem CID	LINCS ID	Module
cycloheximide	BRD-K36055864			6197		2

## Sheet: Module 3
Name	LINCS Pert. ID	Drugbank ID	ATC Code	Pubchem CID	LINCS ID	Module
brd-k08146255	BRD-K08146255			60186994		3
brd-k11672081	BRD-K11672081			54615950		3
brd-k14611588	BRD-K14611588			60184854		3
brd-k21569926	BRD-K21569926			60185455		3
brd-k71424888	BRD-K71424888			60184853		3
brd-k78014537	BRD-K78014537			60190368		3
brd-k93340102	BRD-K93340102			54616268		3

## Sheet: Module 4
Name	LINCS Pert. ID	Drugbank ID	ATC Code	Pubchem CID	LINCS ID	Module
1-benzylimidazole	BRD-K32795028	DB04581		77918		4
altrenogest	BRD-A27554692			45006157		4
aminolevulinic-acid	BRD-K57631554			137		4
androsta-1,4-dien-3,17-dione	BRD-A95513702			6710699		4
androstenedione	BRD-K32610195			6128		4
azathioprine	BRD-K32821942	DB00993	L04AX01	2265	LSM-2713	4
azd-8055						4
balsalazide	BRD-K41410256	DB01014	A07EC04	6335412		4
bcl2-inhibitor	BRD-K39111395			73707361		4
bl-077	BRD-A38878059			23902994		4
brd-a25416824	BRD-A25416824			2825553		4
brd-a74134989	BRD-A74134989			3950572		4
brd-k15916856	BRD-K15916856			44494120		4
brd-k25304254	BRD-K25304254			54630791		4
brd-k82206012	BRD-K82206012			10357822		4
brd-k83431831	BRD-K83431831			44617409		4
brd-k90826279						4
brd-k97936712	BRD-K97936712			42640808		4
brd-k98404142						4
carbamazepine	BRD-K71799949	DB00564	N03AF01	2554	LSM-3610	4
corticosterone	BRD-K73589401			5753		4
cotinine	BRD-K94144010			854019		4
cvf-sumo-14	BRD-A93393712			51003685		4
danazol	BRD-A92537424	DB01406	G03XA01	5702031	LSM-1379|LSM-1906|LSM-3073|LSM-5373|LSM-6384	4
dovitinib	BRD-K85402309			9886808		4
doxapram	BRD-A46179541	DB00561	R07AB01	3156	LSM-5058	4
dup-697	BRD-K06221026			3177		4
estradiol	BRD-A18917088	DB00783	G03CA01|G03CA03|L02AA02|L02AA03	5317221	LSM-1367|LSM-2421|LSM-6474	4
estradiol-benzoate	BRD-A36066264			3262		4
ethisterone	BRD-K37208476			7061041		4
exemestane	BRD-A73741725	DB00990	L02BG06	16667705	LSM-1773|LSM-5474|LSM-5984	4
flubendazole	BRD-K86003836	DB08974		35802	LSM-5916	4
flucytosine	BRD-K82143716	DB01099	D01AE21|J02AX01	3366	LSM-5878	4
flunisolide	BRD-K18674849	DB00180	R01AD04|R03BA03	13021033	LSM-1711|LSM-3089|LSM-5356	4
gestrinone	BRD-A94793051			73707430		4
ku-c104493	BRD-K15716662			44640176		4
levonorgestrel	BRD-K90543092	DB00367	G03AC03|G03AD01	73707415	LSM-1612|LSM-2768|LSM-5824|LSM-5955	4
lithocholic-acid	BRD-K20986251			9903		4
lumicolchicine						4
medrysone	BRD-K13688115	DB00253	S01BA08	73707449	LSM-1378|LSM-3259|LSM-5315	4
megestrol	BRD-K19507340			11683		4
mestanolone	BRD-K18523449			10633		4
methandriol	BRD-K88679075			229021		4
metoclopramide		DB01233	A03FA01		LSM-3689	4
mirtazapine	BRD-A64977602	DB00370	N06AX11	4205	LSM-1706|LSM-5894	4
moclobemide	BRD-K07237224	DB01171	N06AG02	4235	LSM-5247	4
norethindrone	BRD-A09349126	DB00717	G03AC01	5702094	LSM-1520|LSM-4061|LSM-5395	4
norethisterone						4
noretynodrel	BRD-K83229621			7061273		4
norgestrel	BRD-K74741811			29985980		4
oxaprozin	BRD-K25394294	DB00991	M01AE12	4614	LSM-2553	4
oxymetholone	BRD-A23637604			3032303		4
paroxetine	BRD-K37991163	DB00715	N06AB05	62878	LSM-2843|LSM-5101	4
retinyl	BRD-K65331431			638034		4
rilmenidine	BRD-K01638814			5388964		4
salmeterol		DB00938	R03AC12		LSM-1240	4
skatole						4
sulconazole						4
tacrine	BRD-K81473089	DB00382	N06AA18|N06DA01	1935	LSM-5871	4
taxifolin	BRD-K94649603			439533		4
testosterone	BRD-A55393291	DB00624	G03BA02|G03BA03|G03EK01	5701998	LSM-1628|LSM-1643|LSM-2564|LSM-5153	4
tibolone	BRD-K10467831			444008		4
zileuton		DB00744			LSM-5084	4

## Sheet: Module 5
Name	LINCS Pert. ID	Drugbank ID	ATC Code	Pubchem CID	LINCS ID	Module
7b-cis						5
ag-957	BRD-K36737713			2064		5
auranofin	BRD-A79465854	DB00995	M01CB03	0		5
bci-hydrochloride	BRD-A11007541			5475586		5
bg-fa-0953	BRD-K83643280			6446335		5
biib021	BRD-K51967704			16736529		5
bntx	BRD-A55484088			44369694		5
brazilin	BRD-A83326220			222515		5
brd-a09719808	BRD-A09719808			44640137		5
brd-a24021119	BRD-A24021119			44142351		5
brd-a43126523	BRD-A43126523			44142346		5
brd-a43155244	BRD-A43155244			72947591		5
brd-a47816767	BRD-A47816767			2876959		5
brd-a54632525	BRD-A54632525			44460175		5
brd-a81530502	BRD-A81530502			23947494		5
brd-k05331696	BRD-K05331696			44825280		5
brd-k07259155	BRD-K07259155			44142136		5
brd-k08307026	BRD-K08307026			44631783		5
brd-k14027855	BRD-K14027855			53338820		5
brd-k14788918	BRD-K14788918			53338822		5
brd-k21064560						5
brd-k24156250	BRD-K24156250			44142144		5
brd-k28366633	BRD-K28366633			44142134		5
brd-k32896438	BRD-K32896438			6729593		5
brd-k36354764	BRD-K36354764			44142133		5
brd-k41925105	BRD-K41925105			6729590		5
brd-k42499654	BRD-K42499654			44142145		5
brd-k44366801	BRD-K44366801			44142139		5
brd-k51377689	BRD-K51377689			44142132		5
brd-k52321331	BRD-K52321331			53338821		5
brd-k55722623	BRD-K55722623			44460166		5
brd-k56593336	BRD-K56593336			44142130		5
brd-k60870698	BRD-K60870698			3238417		5
brd-k61717269	BRD-K61717269			44602352		5
brd-k61718261	BRD-K61718261			44142135		5
brd-k66037923	BRD-K66037923			44142148		5
brd-k66884694	BRD-K66884694			9266740		5
brd-k71935468	BRD-K71935468			6729245		5
brd-k72615639	BRD-K72615639			6711315		5
brd-k73261812						5
brd-k73610817	BRD-K73610817			3426979		5
brd-k75999307	BRD-K75999307			44142131		5
brd-k77547920	BRD-K77547920			31055126		5
brd-k78385490	BRD-K78385490			56643206		5
brd-k81795824	BRD-K81795824			45099945		5
brd-k82685933	BRD-K82685933			9583102		5
brd-k82732294	BRD-K82732294			44142138		5
brd-k82837433	BRD-K82837433			5386755		5
brd-k87726525	BRD-K87726525			44142143		5
brd-k88198340	BRD-K88198340			12043281		5
brd-k88707333	BRD-K88707333			44142140		5
brd-k89224880	BRD-K89224880			44142146		5
brd-k92317137						5
brd-k94991378	BRD-K94991378			6731789		5
brd-k95138506	BRD-K95138506			53338817		5
brd-k95196255	BRD-K95196255			3242434		5
brd-k99530743	BRD-K99530743			50897566		5
calmidazolium	BRD-A26199074			2531		5
cccp	BRD-K15616905			2603		5
cercosporin	BRD-A78360835			2674		5
ct-200783						5
cucurbitacin-i	BRD-A49680073			44483311		5
f-1061-0166	BRD-A75931230			3646984		5
gdc-0879	BRD-K67578145			11717001		5
geldanamycin	BRD-A19500257	DB02424		13017911	LSM-1108|LSM-1373	5
gp-42	BRD-A41250203			73707393		5
h-9	BRD-K09790412			24113957		5
hinokitiol						5
i-606051	BRD-K16533489			23891056		5
i-606061	BRD-K77877933			23891514		5
manumycin-a	BRD-K78599730			44483259		5
md-049	BRD-K74797618			72947407		5
md-ii-008-p	BRD-K09854848			60194076		5
md-ii-038	BRD-K03736784			-666		5
md-ii-051	BRD-K86472598			72947410		5
menadione	BRD-K78126613	DB00170	B02BA02	4055	LSM-3755	5
methylene-blue						5
mg-132						5
mifepristone	BRD-K44094313	DB00834	G03XB01	7048709	LSM-1569|LSM-2822|LSM-5552	5
mln-2238	BRD-K78659596			25183872		5
mln-4924	BRD-K67844266			16720766		5
nitazoxanide	BRD-K96471533	DB00507	P01AX11	41684	LSM-6002	5
nsc-3852						5
nsc-632839						5
nsc-663284	BRD-K03109492			379077		5
nvp-auy922						5
obatoclax	BRD-K15600710			11404337		5
ochratoxin-a	BRD-K39944607			442530		5
pac-1	BRD-K50841342			5344054		5
parthenolide	BRD-K81651477			5420804		5
pd-160170						5
piperlongumine	BRD-K24132293			637858		5
pu-h71	BRD-K36529613			9549213		5
radicicol	BRD-K33551950	DB03758		23351218		5
rottlerin	BRD-K39256324			5281847		5
rs-i-002-6	BRD-K66254772			60188101		5
sa-1447005	BRD-A63583287			73707394		5
sa-1478088	BRD-K73395020			11292680		5
sa-25547	BRD-K96076993			5337366		5
spb02303	BRD-K99532291			2744062		5
st-4029573	BRD-K16798053			5286565		5
thiostrepton	BRD-A20697603			16129995		5
tw-37	BRD-K28360340			11455910		5
vu-0410183-2	BRD-K74710236			44631784		5
vu-0418933-1	BRD-A51777634			46742339		5
vu-0418934-2	BRD-K89093471			46742340		5
vu-0418939-2	BRD-K69097969			46742345		5
vu-0418946-1	BRD-K44432556			46742353		5
vu-0418947-2	BRD-K76907295			46742354		5
withaferin-a	BRD-A52193669			73707417		5
wz-4-145	BRD-U25771771			BRD-U25771771		5
z-leu3-vs						5

## Sheet: Module 6
Name	LINCS Pert. ID	Drugbank ID	ATC Code	Pubchem CID	LINCS ID	Module
4-hydroxyretinoic-acid	BRD-A96799240			6438629		6
alvespimycin	BRD-K83988098			5288674		6
alvocidib	BRD-K87909389			5287969		6
amsacrine	BRD-K98490050	DB00276	L01XX01	3926765		6
androstanol	BRD-U66370498			BRD-U66370498		6
anisomycin	BRD-K91370081	DB07374		253602	LSM-4047|LSM-5886	6
azd-7762	BRD-K46056750			67077825		6
biperiden	BRD-A00546892	DB00810	N04AA02	92151	LSM-1235|LSM-1495|LSM-6403	6
brd-a18411371	BRD-A18411371			12004949		6
brd-a18725729	BRD-A18725729			12004950		6
brd-a36275421	BRD-A36275421			3689413		6
brd-a37735495	BRD-A37735495			4380267		6
brd-a58924247	BRD-A58924247			4381126		6
brd-a68065211	BRD-A68065211			4381127		6
brd-a68202111	BRD-A68202111			6852401		6
brd-a84066268	BRD-A84066268			5303		6
brd-k05520923	BRD-K05520923			23777600		6
brd-k09597785	BRD-K09597785			54625725		6
brd-k19499941	BRD-K19499941			1637653		6
brd-k23841751	BRD-K23841751			2815616		6
brd-k29392278	BRD-K29392278			54669037		6
brd-k30804015	BRD-K30804015			44237404		6
brd-k44640039	BRD-K44640039			54625162		6
brd-k56196992	BRD-K56196992			44507063		6
brd-k56411643						6
brd-k58214070	BRD-K58214070			4257368		6
brd-k62459624	BRD-K62459624			2416356		6
brd-k65200617	BRD-K65200617			1151030		6
brd-k66782112						6
brd-k67090983	BRD-K67090983			44506705		6
brd-k68313733	BRD-K68313733			2449454		6
brd-k78062244	BRD-K78062244			6545175		6
brd-k85266146	BRD-K85266146			5716606		6
brd-k94493764	BRD-K94493764			23928086		6
cymarin	BRD-A71459254			6708764		6
dactinomycin	BRD-A73909368	DB00970	L01DA01	45006140	LSM-5783	6
digitoxin	BRD-A93236127	DB01396	C01AA04	5702041	LSM-1913	6
enrofloxacin	BRD-K76534306			71188		6
entecavir	BRD-K08206212	DB00442	J05AF10	153941	LSM-5258	6
epoxycholesterol	BRD-K61480498			3247059		6
estradiol-valerate						6
etoposide	BRD-A18419789	DB00773	L01CB01	44483274	LSM-4271|LSM-5572|LSM-6301|LSM-6348	6
f-1566-0341	BRD-K69852452			5056826		6
fluticasone	BRD-K14791739			73707412		6
fr-122047						6
gamma-linolenic-acid						6
glipizide		DB01067	A10BB07		LSM-2251	6
hydrocortisone	BRD-A65767837	DB00741	A01AC03|A07EA02|C05AA01|D07AA02|D07AB02|D07AB11|D07AC16|D07XA01|H02AB09|S01BA02|S01CB03|S02BA01	5702068	LSM-1785|LSM-5980|LSM-6492|LSM-6649	6
jak3-inhibitor-vi						6
k784-3131	BRD-A76490030			4381125		6
k784-3187	BRD-A39093044			3689415		6
k784-3188	BRD-A72180425			3689416		6
ku-c104337	BRD-K40373196			44631078		6
lanatoside-c	BRD-K36760124			73707447		6
lavendustin-c	BRD-K80725632			3896		6
leoidin						6
ly-16350						6
md-040	BRD-K83336168			73707398		6
md-041	BRD-K56653679			-666		6
mitomycin-c	BRD-A48237631			5702003		6
ntncb						6
peruvoside	BRD-A57089740			5702166		6
purvalanol-a	BRD-K50836978			456214		6
pyrvinium-pamoate						6
ql-x-138	BRD-U33728988			BRD-U33728988		6
ritodrine	BRD-K51465424	DB00867	G02CA01	33572	LSM-1664|LSM-3138	6
ryuvidine						6
sarmentogenin						6
sb-366791						6
selinidin						6
sib-1893	BRD-K67439147			5311432		6
sirolimus	BRD-A79768653	DB00877	L04AA10	5374464	LSM-1052|LSM-4886|LSM-6188	6
st-056792	BRD-K42308740			755405		6
stk-397047	BRD-K80622725			460747		6
strophanthidin						6
su-11652	BRD-K60623809			5329103		6
sulpiride	BRD-K51671335	DB00391	N05AL01|N05AL07	688272	LSM-5080|LSM-5624	6
tc-2559						6
teniposide	BRD-A35588707	DB00444	L01CB02	6708778	LSM-1483	6
tl-hras-24	BRD-K93060291			49766518		6
tl-hras-61	BRD-K01877528			49766530		6
topotecan	BRD-A59985574	DB01030	L01XX17	5515	LSM-4296|LSM-5662	6
torin-1	BRD-K40175214			49836027		6
torin-2	BRD-K68174511			51358113		6
xanthohumol	BRD-K77390737			639665		6
ym-155	BRD-K76703230			10126189		6
zamifenacin	BRD-K80451230			3086618		6

## Sheet: Module 7
Name	LINCS Pert. ID	Drugbank ID	ATC Code	Pubchem CID	LINCS ID	Module
ag-490	BRD-K12357156			5353441		7
as-601245	BRD-A60245366			10109823		7
at-7519	BRD-K13390322			11338033		7
bisbenzimide						7
bms-345541	BRD-K13566078			9813758		7
brd-k01251033	BRD-K01251033			54619651		7
brd-k01575212	BRD-K01575212			54625692		7
brd-k03883227	BRD-K03883227			54647198		7
brd-k04076294	BRD-K04076294			44507462		7
brd-k04650027	BRD-K04650027			44495105		7
brd-k05885800	BRD-K05885800			54651171		7
brd-k06296238	BRD-K06296238			54647209		7
brd-k06574200	BRD-K06574200			44489842		7
brd-k06973013	BRD-K06973013			44616641		7
brd-k07531476	BRD-K07531476			54615718		7
brd-k07790824	BRD-K07790824			46948707		7
brd-k09110452	BRD-K09110452			54624763		7
brd-k10846167	BRD-K10846167			45100444		7
brd-k15640888	BRD-K15640888			655490		7
brd-k16227029	BRD-K16227029			60189280		7
brd-k20624574	BRD-K20624574			44617183		7
brd-k24319929	BRD-K24319929			54669492		7
brd-k25485361	BRD-K25485361			54624985		7
brd-k26304855	BRD-K26304855			46907611		7
brd-k28249211	BRD-K28249211			44620644		7
brd-k29407738	BRD-K29407738			54630674		7
brd-k34545919	BRD-K34545919			54624434		7
brd-k34960081	BRD-K34960081			44485890		7
brd-k35701136	BRD-K35701136			54654656		7
brd-k39211770	BRD-K39211770			44618932		7
brd-k39658422	BRD-K39658422			60185107		7
brd-k42584632	BRD-K42584632			54626160		7
brd-k43194109	BRD-K43194109			54650156		7
brd-k43680293	BRD-K43680293			44618254		7
brd-k43683841	BRD-K43683841			54651173		7
brd-k43905345	BRD-K43905345			54626527		7
brd-k45114520	BRD-K45114520			54649458		7
brd-k45185691	BRD-K45185691			54668988		7
brd-k45322187	BRD-K45322187			60191128		7
brd-k45386827	BRD-K45386827			54624404		7
brd-k46760727	BRD-K46760727			46904257		7
brd-k48619543	BRD-K48619543			54620487		7
brd-k48723823	BRD-K48723823			54629090		7
brd-k51031805	BRD-K51031805			54618881		7
brd-k52856667	BRD-K52856667			54615016		7
brd-k56219428	BRD-K56219428			54651525		7
brd-k57328348	BRD-K57328348			44617486		7
brd-k60932973						7
brd-k67868064	BRD-K67868064			44618276		7
brd-k70397964	BRD-K70397964			44617670		7
brd-k70559158	BRD-K70559158			54615828		7
brd-k72913953	BRD-K72913953			54615070		7
brd-k73439593	BRD-K73439593			44618167		7
brd-k74842589	BRD-K74842589			44506899		7
brd-k74998149	BRD-K74998149			44506347		7
brd-k77790153	BRD-K77790153			60185137		7
brd-k78235165	BRD-K78235165			60182852		7
brd-k79222491	BRD-K79222491			45100452		7
brd-k79732306	BRD-K79732306			44496473		7
brd-k79873567	BRD-K79873567			73707444		7
brd-k80012633	BRD-K80012633			54658324		7
brd-k81332148	BRD-K81332148			44501897		7
brd-k81814927	BRD-K81814927			46907621		7
brd-k81858524	BRD-K81858524			49842987		7
brd-k82230692	BRD-K82230692			2741632		7
brd-k83670234	BRD-K83670234			46907618		7
brd-k90619727	BRD-K90619727			54617035		7
brd-k92419424	BRD-K92419424			24747242		7
brd-k95564984	BRD-K95564984			44500202		7
brd-k96194602	BRD-K96194602			54625750		7
brd-k96420933	BRD-K96420933			44620262		7
brd-k99259037	BRD-K99259037			54619273		7
butein	BRD-K17497770			5281222		7
bx-912	BRD-K49669041			11754511		7
camptothecin	BRD-A30437061	DB04690		2538	LSM-1442|LSM-4611	7
cgp-60474	BRD-K79090631			644215		7
daunorubicin	BRD-K43389675	DB00694	L01DB02	30323	LSM-1731|LSM-2962|LSM-4891|LSM-5967	7
dorsomorphin	BRD-K54233340			11524144		7
doxorubicin	BRD-A52530684	DB00997	L01DB01	6916127	LSM-1622|LSM-1799|LSM-2078|LSM-4062	7
gliquidone		DB01251	A10BB08		LSM-3809	7
homoharringtonine	BRD-A24643465	DB04865	L01XX40	16219462	LSM-3716	7
idarubicin	BRD-K69650333	DB01177	L01DB06	636362	LSM-3917|LSM-5769|LSM-6192	7
jas07-006	BRD-K57285282			1776583		7
jnk-9l	BRD-K19220233			59588070		7
l-693403						7
l-803087						7
mw-stk33-23	BRD-K06666320			3000022		7
naphazoline		DB06711	R01AA08|S01GA01|R01AB02		LSM-3737	7
ouabain	BRD-A68930007	DB01092	C01AC01	12420	LSM-1580|LSM-1740|LSM-2781|LSM-36355	7
pha-793887	BRD-K64800655			46191454		7
pidorubicine	BRD-K04548931			65348		7
pirarubicin	BRD-K83794624			11296583		7
ql-xii-47	BRD-U86922168			BRD-U86922168		7
remoxipride		DB00409	N05AL04		LSM-3202	7
tiabendazole						7
trap-101						7
triptolide	BRD-K39484304			107985		7
w-13						7
zg-10	BRD-U51951544			BRD-U51951544		7

## Sheet: Module 8
Name	LINCS Pert. ID	Drugbank ID	ATC Code	Pubchem CID	LINCS ID	Module
brd-k01678149	BRD-K01678149			54614646		8
brd-k07508147	BRD-K07508147			60182962		8
brd-k08607084	BRD-K08607084			44616788		8
brd-k11826883	BRD-K11826883			44618123		8
brd-k19431609	BRD-K19431609			54626573		8
brd-k30160673	BRD-K30160673			60185457		8
brd-k48505466	BRD-K48505466			44620234		8
brd-k49441594	BRD-K49441594			54649445		8
brd-k54127914	BRD-K54127914			60184964		8
brd-k57180092	BRD-K57180092			44485355		8
brd-k68315360	BRD-K68315360			54620037		8
brd-k90070572	BRD-K90070572			49835840		8
epicatechin	BRD-K50660797			107905		8
erythrosine	BRD-K14920963			25162930		8
tetramisole	BRD-A46393198			3913		8

## Sheet: Module 9
Name	LINCS Pert. ID	Drugbank ID	ATC Code	Pubchem CID	LINCS ID	Module
brd-k08121566	BRD-K08121566			44484545		9
brd-k34394296	BRD-K34394296			44485109		9
brd-k51592837	BRD-K51592837			6731927		9
brd-k79826210	BRD-K79826210			44496852		9

## Sheet: Module 10
Name	LINCS Pert. ID	Drugbank ID	ATC Code	Pubchem CID	LINCS ID	Module
brd-k39597586	BRD-K39597586			54637856		10
brd-k49111930	BRD-K49111930			54637855		10
brd-k82621995	BRD-K82621995			54638024		10

[truncated: 15 more sheets: Module 11, Module 12, Module 13, Module 14, Module 15, Module 16, Module 17, Module 18, Module 19, Module 20, Module 21, Module 22, Module 23, Module 24, Module 25]
