# Supplementary material for: Systems Pharmacogenomic Landscape of Drug Similarities from LINCS data: Drug Association Networks
Source: Sci Rep. 2019 May 24;9:7849. doi: 10.1038/s41598-019-44291-3 (PMC6534546; doi:10.1038/s41598-019-44291-3)
Supplement: Supplementary file 2 — Supplementary Dataset 1 [file 41598_2019_44291_MOESM2_ESM.zip › PC3-Drugs-Modules.xlsx]

## Sheet: Module 1
Name	LINCS Pert. ID	Drugbank ID	ATC Code	Pubchem CID	LINCS ID	Module
aminopurvalanol-a	BRD-K07762753			6604931		1
azd-8055						1
brd-k78062244	BRD-K78062244			6545175		1
bx-795						1
canertinib	BRD-K50168500			156414		1
danusertib	BRD-K07881437			11442891		1
gsk-1059615	BRD-K06750613			23582824		1
jw-7-24-1	BRD-U68942961			BRD-U68942961		1
ku-0063794						1
latrunculin-b	BRD-A19248578			6436219		1
nvp-tae684	BRD-K50140147			16038120		1
phorbol-12-myristate-13-acetate	BRD-A15079084			4792		1
pi-103	BRD-K67868012			9884685		1
pi-828						1
pp-1						1
pp-2						1
purvalanol-a	BRD-K50836978			456214		1
rs-17053						1
temsirolimus	BRD-A62025033	DB06287	L01XE09	6440033	LSM-4295	1
torin-1	BRD-K40175214			49836027		1
torin-2	BRD-K68174511			51358113		1
vama-37	BRD-K51018020			16760391		1
wortmannin	BRD-A11678676			3003565		1
wye-125132	BRD-A45498368			25260757		1

## Sheet: Module 2
Name	LINCS Pert. ID	Drugbank ID	ATC Code	Pubchem CID	LINCS ID	Module
4-hydroxyretinoic-acid	BRD-A96799240			6438629		2
anisomycin	BRD-K91370081	DB07374		253602	LSM-4047|LSM-5886	2
azacitidine	BRD-K03406345	DB00928		9444	LSM-4967|LSM-5218	2
betaescin	BRD-A98175426			73707521		2
brd-k07877311	BRD-K07877311			2209276		2
brd-k10906552	BRD-K10906552			1300352		2
brd-k67470788	BRD-K67470788			14165		2
brd-k78843060	BRD-K78843060			56643191		2
bufalin						2
cephaeline	BRD-K80348542			442195		2
cinobufagin						2
cycloheximide	BRD-K36055864			6197		2
cymarin	BRD-A71459254			6708764		2
digitoxigenin	BRD-K18518344			4369270		2
digitoxin	BRD-A93236127	DB01396	C01AA04	5702041	LSM-1913	2
digoxigenin	BRD-K18619710			15478		2
digoxin	BRD-A94756469	DB00390	C01AA02|C01AA05|C01AA08	5702042	LSM-1930|LSM-2511|LSM-5141|LSM-5523	2
ei-346-erlotinib-analog	BRD-U08759356			BRD-U08759356		2
emetine	BRD-A25687296			5702048		2
gdc-0879	BRD-K67578145			11717001		2
helveticoside	BRD-A63998256			23846563		2
homoharringtonine	BRD-A24643465	DB04865	L01XX40	16219462	LSM-3716	2
lanatoside-c	BRD-K36760124			73707447		2
narciclasine	BRD-K06792661			72376		2
ouabain	BRD-A68930007	DB01092	C01AC01	12420	LSM-1580|LSM-1740|LSM-2781|LSM-36355	2
periplocymarin	BRD-A45333398			6708762		2
proscillaridin	BRD-A34806832			9828429		2
proscillaridin-a	BRD-K11451237			73707522		2
ql-x-138	BRD-U33728988			BRD-U33728988		2
ql-xii-47	BRD-U86922168			BRD-U86922168		2
radicicol	BRD-K33551950	DB03758		23351218		2
sarmentogenin						2
sirolimus	BRD-A79768653	DB00877	L04AA10	5374464	LSM-1052|LSM-4886|LSM-6188	2
sphingosine	BRD-K62959606	DB03203		5280335	LSM-5718	2
strophanthidin						2
testosterone	BRD-A55393291	DB00624	G03BA02|G03BA03|G03EK01	5701998	LSM-1628|LSM-1643|LSM-2564|LSM-5153	2
tyrphostin-ag-126	BRD-K67506692			2046		2
verrucarin-a	BRD-A26002865			104830		2
vicriviroc	BRD-M72442222			73707391		2
vx-702	BRD-K07736136	DB05470		10341154		2
xanthohumol	BRD-K77390737			639665		2
yl-54	BRD-K58306044			73707438		2

## Sheet: Module 3
Name	LINCS Pert. ID	Drugbank ID	ATC Code	Pubchem CID	LINCS ID	Module
5-iodotubercidin	BRD-A18497530	DB04604		1830	LSM-4349	3
7b-cis						3
a-443644	BRD-K38615104			10172943		3
akt-inhibitor-iv						3
alvespimycin	BRD-K83988098			5288674		3
alvocidib	BRD-K87909389			5287969		3
apigenin	BRD-K12057390			18721		3
ar-a014418						3
as-601245	BRD-A60245366			10109823		3
at-7519	BRD-K13390322			11338033		3
at-9283	BRD-K24576554			11696609		3
auranofin	BRD-A79465854	DB00995	M01CB03	0		3
avicin-d	BRD-A15100685			73707595		3
avicin-g	BRD-A33746814			73707604		3
azd-7762	BRD-K46056750			67077825		3
bisindolylmaleimide-ix	BRD-K06543683			5083		3
bms-345541	BRD-K13566078			9813758		3
brd-k01896723	BRD-K01896723			45100442		3
brd-k04076294	BRD-K04076294			44507462		3
brd-k04361415	BRD-K04361415			60192075		3
brd-k08725721	BRD-K08725721			44506678		3
brd-k10846167	BRD-K10846167			45100444		3
brd-k13468108	BRD-K13468108			54615666		3
brd-k15277331	BRD-K15277331			54651461		3
brd-k15987804	BRD-K15987804			44500358		3
brd-k26304855	BRD-K26304855			46907611		3
brd-k28916077	BRD-K28916077			3164059		3
brd-k31175437	BRD-K31175437			54615102		3
brd-k32297746	BRD-K32297746			54620918		3
brd-k39529907	BRD-K39529907			60185169		3
brd-k39647256	BRD-K39647256			54665081		3
brd-k46791751	BRD-K46791751			54626159		3
brd-k52047117	BRD-K52047117			54647489		3
brd-k53423944	BRD-K53423944			3238389		3
brd-k53780220	BRD-K53780220			45115629		3
brd-k53923090	BRD-K53923090			44507966		3
brd-k54687541	BRD-K54687541			45382271		3
brd-k58853583	BRD-K58853583			46907631		3
brd-k60729220	BRD-K60729220			44142105		3
brd-k66037923	BRD-K66037923			44142148		3
brd-k66782112						3
brd-k70161581	BRD-K70161581			5720066		3
brd-k70489510	BRD-K70489510			54617932		3
brd-k70923866	BRD-K70923866			60182794		3
brd-k74155249	BRD-K74155249			44495181		3
brd-k76390333	BRD-K76390333			60185110		3
brd-k77144489	BRD-K77144489			44503006		3
brd-k77547509	BRD-K77547509			45100448		3
brd-k77629773	BRD-K77629773			54632190		3
brd-k77681376	BRD-K77681376			45100431		3
brd-k78484446	BRD-K78484446			54616384		3
brd-k79222491	BRD-K79222491			45100452		3
brd-k79511609	BRD-K79511609			8974		3
brd-k81814927	BRD-K81814927			46907621		3
brd-k83007718	BRD-K83007718			54616971		3
brd-k83431831	BRD-K83431831			44617409		3
brd-k83670234	BRD-K83670234			46907618		3
brd-k84203638	BRD-K84203638			3237904		3
brd-k85007671	BRD-K85007671			44617726		3
brd-k85236313	BRD-K85236313			60189727		3
brd-k85853281	BRD-K85853281			151582		3
brd-k87467896	BRD-K87467896			6729031		3
brd-k88569143	BRD-K88569143			23975571		3
brd-k91461129	BRD-K91461129			60190220		3
brd-k92158425	BRD-K92158425			45100429		3
brd-k94544211	BRD-K94544211			44507263		3
brd-k98824517	BRD-K98824517			5756371		3
butamben	BRD-K27217864			2482		3
calyculin	BRD-A47513740			16760037		3
camptothecin	BRD-A30437061	DB04690		2538	LSM-1442|LSM-4611	3
cay-10585	BRD-K88551539			35028748		3
cgp-60474	BRD-K79090631			644215		3
chromomycin-a3	BRD-A11702965			73707419		3
dactinomycin	BRD-A73909368	DB00970	L01DA01	45006140	LSM-5783	3
daunorubicin	BRD-K43389675	DB00694	L01DB02	30323	LSM-1731|LSM-2962|LSM-4891|LSM-5967	3
dipropyl-dopamine	BRD-K82577285			3106		3
dorsomorphin	BRD-K54233340			11524144		3
doxorubicin	BRD-A52530684	DB00997	L01DB01	6916127	LSM-1622|LSM-1799|LSM-2078|LSM-4062	3
ebselen	BRD-K29359156			3194		3
ellipticine	BRD-K85985071			3213		3
er-27319						3
estradiol-valerate						3
etoposide	BRD-A18419789	DB00773	L01CB01	44483274	LSM-4271|LSM-5572|LSM-6301|LSM-6348	3
fenretinide	BRD-K89085489	DB05076		5288209	LSM-2616	3
fludarabine	BRD-K72238567	DB01073	L01BB05	8975		3
gdc-0941	BRD-K52911425			17755052		3
genipin	BRD-A04308630			23340		3
genistein		DB01645			LSM-5549	3
idarubicin	BRD-K69650333	DB01177	L01DB06	636362	LSM-3917|LSM-5769|LSM-6192	3
jas07-005	BRD-K44929916			24747193		3
jnj-16259685						3
jnj-7706621	BRD-K11636097			5330790		3
jnk-9l	BRD-K19220233			59588070		3
ku-c104254	BRD-K17023947			44630538		3
linifanib	BRD-K99749624			11485656		3
luteolin	BRD-K05236810			5280445		3
ly-294002	BRD-K27305650			3973		3
md-ii-008-p	BRD-K09854848			60194076		3
mitoxantrone	BRD-K21680192	DB01204		5458171	LSM-2481	3
mocetinostat	BRD-K16485616			9865515		3
mw-stk33-23	BRD-K06666320			3000022		3
nifenazone	BRD-K47407372			4487		3
ochratoxin-a	BRD-K39944607			442530		3
olvanil						3
oxetane	BRD-A69592287			73707606		3
oxibendazole	BRD-K52075715	DB04910		4622	LSM-3153	3
pf-562271	BRD-K99545815			11713159		3
pha-793887	BRD-K64800655			46191454		3
pidorubicine	BRD-K04548931			65348		3
pik-75	BRD-M16762496			73707389		3
pirarubicin	BRD-K83794624			11296583		3
piretanide		DB02925	C03CA03		LSM-3959	3
rifabutin	BRD-K30563334	DB00615	J04AB04	57448257	LSM-5442	3
rifapentine	BRD-K28346421	DB01201	J04AB05	23581793		3
ryuvidine						3
staurosporine	BRD-K70549064	DB02010		6610353	LSM-1103|LSM-6442	3
su-11652	BRD-K60623809			5329103		3
topotecan	BRD-A59985574	DB01030	L01XX17	5515	LSM-4296|LSM-5662	3
triptolide	BRD-K39484304			107985		3
u-0126	BRD-K91701654			5354033		3
wz-3105	BRD-U00779237			BRD-U00779237		3
ym-155	BRD-K76703230			10126189		3
zg-10	BRD-U51951544			BRD-U51951544		3

## Sheet: Module 4
Name	LINCS Pert. ID	Drugbank ID	ATC Code	Pubchem CID	LINCS ID	Module
15-delta-prostaglandin-j2	BRD-K05396879			5311211		4
ag-957	BRD-K36737713			2064		4
avrainvillamide-analog-4	BRD-K25079130			11852606		4
avrainvillamide-analog-6	BRD-K50324045			73707611		4
bci-hydrochloride	BRD-A11007541			5475586		4
bg-fa-0953	BRD-K83643280			6446335		4
biib021	BRD-K51967704			16736529		4
bisbenzimide						4
bntx	BRD-A55484088			44369694		4
brd-a09719808	BRD-A09719808			44640137		4
brd-a18411371	BRD-A18411371			12004949		4
brd-a18725729	BRD-A18725729			12004950		4
brd-a36275421	BRD-A36275421			3689413		4
brd-a37735495	BRD-A37735495			4380267		4
brd-a43155244	BRD-A43155244			72947591		4
brd-a49848186	BRD-A49848186			51003698		4
brd-a58924247	BRD-A58924247			4381126		4
brd-a68065211	BRD-A68065211			4381127		4
brd-a93942655	BRD-A93942655			44640136		4
brd-k00910650	BRD-K00910650			5712112		4
brd-k07259155	BRD-K07259155			44142136		4
brd-k09661167	BRD-K09661167			16014494		4
brd-k24156250	BRD-K24156250			44142144		4
brd-k28366633	BRD-K28366633			44142134		4
brd-k29003210	BRD-K29003210			16446678		4
brd-k32896438	BRD-K32896438			6729593		4
brd-k36354764	BRD-K36354764			44142133		4
brd-k37765157	BRD-K37765157			54617781		4
brd-k41925105	BRD-K41925105			6729590		4
brd-k44366801	BRD-K44366801			44142139		4
brd-k53932786	BRD-K53932786			781660		4
brd-k55722623	BRD-K55722623			44460166		4
brd-k55844427	BRD-K55844427			53338860		4
brd-k56411643						4
brd-k56593336	BRD-K56593336			44142130		4
brd-k62459624	BRD-K62459624			2416356		4
brd-k63261117	BRD-K63261117			60187613		4
brd-k66732164	BRD-K66732164			60190448		4
brd-k66884694	BRD-K66884694			9266740		4
brd-k68313733	BRD-K68313733			2449454		4
brd-k69894866	BRD-K69894866			54651242		4
brd-k71935468	BRD-K71935468			6729245		4
brd-k75828577	BRD-K75828577			54654776		4
brd-k77547920	BRD-K77547920			31055126		4
brd-k80346834	BRD-K80346834			5938151		4
brd-k82732294	BRD-K82732294			44142138		4
brd-k87726525	BRD-K87726525			44142143		4
brd-k89224880	BRD-K89224880			44142146		4
brd-k92317137						4
brd-k99633092	BRD-K99633092			44237409		4
chrysenequinone	BRD-K18812295			180933		4
cladribine	BRD-K93034159	DB00242	L01BB04	20279	LSM-21600|LSM-5976	4
ct-200783						4
cucurbitacin-i	BRD-A49680073			44483311		4
cvf-sumo-11	BRD-A50774520			51003716		4
devazepide	BRD-K31238592			443375		4
emf-bca1-16	BRD-K50234570			4183496		4
emf-sumo1-11	BRD-A77467113			659031		4
emf-sumo1-39	BRD-A83124583			51003694		4
f-1566-0341	BRD-K69852452			5056826		4
gp-42	BRD-A41250203			73707393		4
hg-5-113-01	BRD-U82589721			BRD-U82589721		4
i-606061	BRD-K77877933			23891514		4
iodoacetic-acid	BRD-K88868628			5240		4
k784-3131	BRD-A76490030			4381125		4
k784-3187	BRD-A39093044			3689415		4
k784-3188	BRD-A72180425			3689416		4
kinetin-riboside						4
ldn-193189	BRD-K04853698			25195294		4
manumycin-a	BRD-K78599730			44483259		4
md-041	BRD-K56653679			-666		4
md-049	BRD-K74797618			72947407		4
md-ii-038	BRD-K03736784			-666		4
md-ii-051	BRD-K86472598			72947410		4
mg-132						4
mln-2238	BRD-K78659596			25183872		4
mln-4924	BRD-K67844266			16720766		4
nsc-3852						4
nsc-632839						4
oligomycin-c	BRD-K05350981			5281901		4
penfluridol						4
piperlongumine	BRD-K24132293			637858		4
puromycin		DB08437			LSM-1431|LSM-2788|LSM-4379|LSM-6734	4
rs-i-002-6	BRD-K66254772			60188101		4
sa-1447005	BRD-A63583287			73707394		4
sa-25547	BRD-K96076993			5337366		4
sa-792709	BRD-K51290057			6184667		4
st-056792	BRD-K42308740			755405		4
st-4029573	BRD-K16798053			5286565		4
stk-397047	BRD-K80622725			460747		4
tegaserod	BRD-K21806131	DB01079	A06AX06	6918369		4
thiomersal	BRD-K61443650			67361		4
thiostrepton	BRD-A20697603			16129995		4
vu-0365117-1	BRD-K66032149			45281797		4
vu-0365121-1	BRD-K44640865			53338864		4
withaferin-a	BRD-A52193669			73707417		4
z-leu3-vs						4

## Sheet: Module 5
Name	LINCS Pert. ID	Drugbank ID	ATC Code	Pubchem CID	LINCS ID	Module
brd-a24021119	BRD-A24021119			44142351		5
brd-a43126523	BRD-A43126523			44142346		5
brd-a47816767	BRD-A47816767			2876959		5
brd-a50388635	BRD-A50388635			2896739		5
brd-a54632525	BRD-A54632525			44460175		5
brd-a61825514	BRD-A61825514			44142081		5
brd-a81530502	BRD-A81530502			23947494		5
brd-k07005393	BRD-K07005393			44507045		5
brd-k08307026	BRD-K08307026			44631783		5
brd-k14027855	BRD-K14027855			53338820		5
brd-k14788918	BRD-K14788918			53338822		5
brd-k21064560						5
brd-k35004659	BRD-K35004659			44634719		5
brd-k49010888	BRD-K49010888			44507260		5
brd-k52321331	BRD-K52321331			53338821		5
brd-k58288048	BRD-K58288048			44507326		5
brd-k58479490	BRD-K58479490			44507255		5
brd-k60870698	BRD-K60870698			3238417		5
brd-k61717269	BRD-K61717269			44602352		5
brd-k72615639	BRD-K72615639			6711315		5
brd-k73610817	BRD-K73610817			3426979		5
brd-k78385490	BRD-K78385490			56643206		5
brd-k81795824	BRD-K81795824			45099945		5
brd-k82837433	BRD-K82837433			5386755		5
brd-k84450674	BRD-K84450674			44507302		5
brd-k85660637	BRD-K85660637			6884367		5
brd-k86899078	BRD-K86899078			44506648		5
brd-k95138506	BRD-K95138506			53338817		5
brd-k95196255	BRD-K95196255			3242434		5
bvt-948	BRD-A22713669			44483339		5
cercosporin	BRD-A78360835			2674		5
ciclopirox	BRD-K13044802	DB01188	D01AE14|G01AX12	38911	LSM-5307	5
fluvastatin	BRD-K66296774	DB01095	C10AA04	23663976	LSM-3475|LSM-5520|LSM-6433	5
hinokitiol						5
isoquercetin	BRD-K73991644			5280804		5
l-690488						5
methylene-blue						5
mst-312	BRD-K19894101			10385095		5
nonoxynol-9		DB06804			LSM-3971	5
nsc-663284	BRD-K03109492			379077		5
pac-1	BRD-K50841342			5344054		5
rhodomyrtoxin	BRD-K13725475			4445621		5
spb02303	BRD-K99532291			2744062		5
tw-37	BRD-K28360340			11455910		5
vu-0410183-2	BRD-K74710236			44631784		5
vu-0418933-1	BRD-A51777634			46742339		5
vu-0418934-2	BRD-K89093471			46742340		5
vu-0418939-2	BRD-K69097969			46742345		5
vu-0418946-1	BRD-K44432556			46742353		5
vu-0418947-2	BRD-K76907295			46742354		5
way-170523						5

## Sheet: Module 6
Name	LINCS Pert. ID	Drugbank ID	ATC Code	Pubchem CID	LINCS ID	Module
acarbose	BRD-A16444946	DB00284	A10BF01	41774	LSM-4345|LSM-4631	6
albendazole	BRD-K79131256	DB00518	P02CA03	2082	LSM-3782	6
alfuzosin	BRD-A09056319	DB00346	G04CA01	2092	LSM-1291	6
alprenolol	BRD-A00993607	DB00866	C07AA01	66368	LSM-1238	6
amsacrine	BRD-K98490050	DB00276	L01XX01	3926765		6
brd-k16827616	BRD-K16827616			54664993		6
brd-k19876534	BRD-K19876534			54646516		6
brd-k37724988	BRD-K37724988			4518240		6
brd-k56489029	BRD-K56489029			60138085		6
brd-k65242613	BRD-K65242613			44142093		6
brd-k74348865	BRD-K74348865			44142157		6
brd-k74767048	BRD-K74767048			44483690		6
brd-k76103428	BRD-K76103428			44620846		6
brd-k85275009	BRD-K85275009			2775426		6
brd-k85592362	BRD-K85592362			44490284		6
bupropion	BRD-A05186015	DB01156	N06AX12	62884	LSM-1267	6
busulfan	BRD-K23204545	DB01008	L01AB01	2478	LSM-5388	6
captopril	BRD-K54529596	DB01197	C09AA01	44093	LSM-5648	6
cd-437						6
clofarabine	BRD-A82371568	DB00631	L01BB06	354624	LSM-1837	6
cmpd-1	BRD-K54095730			11382492		6
cortisone	BRD-A54487287			5702028		6
cyclophosphamide	BRD-A09722536	DB00531	L01AA01|L01DB07	22420	LSM-4961	6
hydralazine	BRD-A37444045	DB01275	C02DB02|C02DB01	71299681	LSM-15370	6
hydrochlorothiazide	BRD-K13078532	DB00999		3639	LSM-5308	6
iproniazid	BRD-K88568253	DB04818	N06AF05	9367	LSM-5940	6
irinotecan	BRD-K08547377	DB00762	L01XX19	23581792	LSM-2167|LSM-4269	6
isocarboxazid		DB01247	N06AF01		LSM-4101	6
kf-38789						6
ku-c103670	BRD-K25190777			12385463		6
ly-2183240						6
mebendazole		DB00643	P02CA01		LSM-3749	6
methyldopa	BRD-K48578705	DB00968	C02AB01|C02AB02	38853	LSM-5596	6
mitomycin-c	BRD-A48237631			5702003		6
nafcillin		DB00607			LSM-2402|LSM-5446	6
naproxen	BRD-K59197931	DB00788	G02CC02|M01AE02|M02AA12	23681059	LSM-1880|LSM-5472|LSM-5689	6
nialamide	BRD-K12102668	DB04820	N06AF02	4472	LSM-5300	6
nocodazole	BRD-K12539581	DB08313		4122	LSM-2260	6
pazufloxacin	BRD-K66412701			65957		6
phenelzine	BRD-K87024524	DB00780	N06AF03	61100	LSM-5928	6
podophyllotoxin	BRD-K60507178			11892032		6
pyrvinium	BRD-M08470251			73707346		6
pyrvinium-pamoate						6
rolitetracycline	BRD-A27489425	DB01301		6420073		6
sa-792574	BRD-K26997899			3921152		6
sulfafurazole						6
sulfaguanidine	BRD-K45086103			5324		6
teniposide	BRD-A35588707	DB00444	L01CB02	6708778	LSM-1483	6
vinblastine	BRD-A85648045	DB00570	L01CA01	3823887	LSM-1647|LSM-6068	6
vincristine	BRD-K82109576	DB00541	L01CA02	5388992	LSM-15607|LSM-1672|LSM-5877	6
vindesine	BRD-K59753975	DB00309	L01CA03	40839	LSM-5693	6
zardaverine						6

## Sheet: Module 7
Name	LINCS Pert. ID	Drugbank ID	ATC Code	Pubchem CID	LINCS ID	Module
brd-k85822033	BRD-K85822033			8005457		7
d-64406						7
nsc-693868						7
o-2050						7

## Sheet: Module 8
Name	LINCS Pert. ID	Drugbank ID	ATC Code	Pubchem CID	LINCS ID	Module
amg-9810	BRD-K43068349			680502		8
arachidonamide	BRD-K29555132			5283393		8
beclometasone	BRD-K97810537			21700		8
brd-a12633378	BRD-A12633378			3111211		8
brd-k02575886	BRD-K02575886			44504336		8
brd-k04476933	BRD-K04476933			44617408		8
brd-k06574200	BRD-K06574200			44489842		8
brd-k06973013	BRD-K06973013			44616641		8
brd-k11612251	BRD-K11612251			44202876		8
brd-k13226037	BRD-K13226037			54625621		8
brd-k13960193	BRD-K13960193			44507093		8
brd-k16826857	BRD-K16826857			54654676		8
brd-k23657553	BRD-K23657553			44500949		8
brd-k28472299	BRD-K28472299			46912194		8
brd-k30342454	BRD-K30342454			54625687		8
brd-k35095050	BRD-K35095050			54619008		8
brd-k35716340						8
brd-k37728465	BRD-K37728465			60192494		8
brd-k41775742	BRD-K41775742			44202529		8
brd-k45205755	BRD-K45205755			46172935		8
brd-k53582057	BRD-K53582057			60188667		8
brd-k67484673	BRD-K67484673			100493		8
brd-k72425572	BRD-K72425572			44506224		8
brd-k73224765	BRD-K73224765			60182993		8
brd-k76915833	BRD-K76915833			60190999		8
brd-k78496556	BRD-K78496556			54627254		8
brd-k82594686	BRD-K82594686			44507983		8
brd-k88278225	BRD-K88278225			44508005		8
brd-k98161915	BRD-K98161915			44619237		8
cdc	BRD-K10870738			9905190		8
dexfenfluramine	BRD-K58626373	DB01191		66264	LSM-5685	8
enrofloxacin	BRD-K76534306			71188		8
erythrosine	BRD-K14920963			25162930		8
famciclovir	BRD-K45033733	DB00426	J05AB09|S01AD07	3324	LSM-2990	8
fluocinolone	BRD-A77824596			6710651		8
glipizide		DB01067	A10BB07		LSM-2251	8
gw-501516	BRD-K14880289			9803963		8
hippeastrine						8
hydrocortisone	BRD-A65767837	DB00741	A01AC03|A07EA02|C05AA01|D07AA02|D07AB02|D07AB11|D07AC16|D07XA01|H02AB09|S01BA02|S01CB03|S02BA01	5702068	LSM-1785|LSM-5980|LSM-6492|LSM-6649	8
inca-6	BRD-K33308633			230748		8
ketotifen	BRD-K28936863	DB00920	R06AX17|S01GX08	45479747	LSM-2637	8
ku-c104137	BRD-K05566481			44607590		8
melengestrol	BRD-K99338088			51695577		8
metaraminol	BRD-K96253961	DB00610	C01CA09	6419984	LSM-6000	8
mycophenolic-acid	BRD-K31542390			671222		8
naftidrofuryl	BRD-A67862938			312915		8
obaa						8
olmesartan	BRD-K78485176	DB00275	C09CA08	130881	LSM-5893	8
oxcarbazepine	BRD-K04196797	DB00776	N03AF02	34312	LSM-5219	8
pd-166793						8
pemoline	BRD-A80793822	DB01230	N06BA05	4723	LSM-5159	8
procarbazine		DB01168	L01XB01		LSM-2272	8
quinidine	BRD-A64479082	DB00908	C01BA01	11068	LSM-3325|LSM-5109|LSM-6020|LSM-6452	8
remacemide						8
rhamnetin	BRD-K37206356			5281691		8
rimcazole	BRD-K70490179			18528119		8
rufloxacin	BRD-K62374253			58258		8
sertindole	BRD-K69116396	DB06144	N05AE03	60149	LSM-5765	8
st-209453	BRD-K01400178			679758		8
tetrahydrobiopterin	BRD-A67605442	DB00360	A16AX07	53484654	LSM-5120	8
thiotepa	BRD-K09631521	DB04572	L01AC01	5453	LSM-2194	8
tibolone	BRD-K10467831			444008		8
tramadol	BRD-K04412738	DB00193	N02AX02	33741	LSM-3125|LSM-5221	8
tyrphostin-1	BRD-K41996876			2063		8

## Sheet: Module 9
Name	LINCS Pert. ID	Drugbank ID	ATC Code	Pubchem CID	LINCS ID	Module
brd-k05456756	BRD-K05456756			2112466		9
brd-k47084999	BRD-K47084999			973891		9
securinine	BRD-K49071277			442872		9

## Sheet: Module 10
Name	LINCS Pert. ID	Drugbank ID	ATC Code	Pubchem CID	LINCS ID	Module
cd-1530						10
cot-10b						10
dg-041						10
ko-143						10

[truncated: 7 more sheets: Module 11, Module 12, Module 13, Module 14, Module 15, Module 16, Module 17]
