# Supplementary material for: Systems Pharmacogenomic Landscape of Drug Similarities from LINCS data: Drug Association Networks
Source: Sci Rep. 2019 May 24;9:7849. doi: 10.1038/s41598-019-44291-3 (PMC6534546; doi:10.1038/s41598-019-44291-3)
Supplement: Supplementary file 2 — Supplementary Dataset 1 [file 41598_2019_44291_MOESM2_ESM.zip › All-Drugs-Modules.xlsx]

## Sheet: Module 1
Name	LINCS Pert. ID	Drugbank ID	ATC Code	Pubchem CID	LINCS ID	Module
3-amino-benzamide						1
abt-751						1
ac-leu-leu-nle-cho	BRD-K35923252			443118		1
ag-490	BRD-K12357156			5353441		1
ag-957	BRD-K36737713			2064		1
albendazole	BRD-K79131256	DB00518	P02CA03	2082	LSM-3782	1
am-404	BRD-K21667562			5353402		1
amiodarone	BRD-K17561142	DB01118	C01BD01	441325	LSM-2379	1
amlodipine	BRD-A22032524	DB00381	C08CA01	2162	LSM-1388	1
amonafide	BRD-K56334280	DB05022		50515	LSM-5667	1
amsacrine	BRD-K98490050	DB00276	L01XX01	3926765		1
anthothecol	BRD-A37828317			73707348		1
arvanil	BRD-K34092021			6449767		1
at-sumo-1	BRD-A25337146			24747642		1
axitinib	BRD-K29905972	DB06626	L01XE17	6450551		1
baccatin-iii	BRD-A84189516			2733529		1
benperidol	BRD-K79425933			16363		1
bg-1010	BRD-A73972952			73707549		1
biib021	BRD-K51967704			16736529		1
bml-284	BRD-K42624714			11210285		1
brd-a70541707	BRD-A70541707			12321145		1
brd-a86146706	BRD-A86146706			73707555		1
brd-a90643929	BRD-A90643929			6729274		1
brd-k00313977	BRD-K00313977			53338852		1
brd-k05402890						1
brd-k07061353	BRD-K07061353			2046011		1
brd-k11072542	BRD-K11072542			2016258		1
brd-k16410418	BRD-K16410418			54646219		1
brd-k16827616	BRD-K16827616			54664993		1
brd-k18724229	BRD-K18724229			53338856		1
brd-k18726304	BRD-K18726304			53338848		1
brd-k19724398	BRD-K19724398			53338857		1
brd-k19876534	BRD-K19876534			54646516		1
brd-k26767475	BRD-K26767475			44142043		1
brd-k27484191	BRD-K27484191			663290		1
brd-k29506255	BRD-K29506255			53338849		1
brd-k30351863	BRD-K30351863			60138096		1
brd-k30553817	BRD-K30553817			23626931		1
brd-k30836161	BRD-K30836161			53338853		1
brd-k33445737	BRD-K33445737			9881279		1
brd-k34981405	BRD-K34981405			44620120		1
brd-k37365015	BRD-K37365015			159916		1
brd-k38625260	BRD-K38625260			53338855		1
brd-k42197878	BRD-K42197878			44484270		1
brd-k42702351	BRD-K42702351			54654177		1
brd-k44540157	BRD-K44540157			24167050		1
brd-k49630153	BRD-K49630153			44142051		1
brd-k53816294	BRD-K53816294			44495615		1
brd-k56596360	BRD-K56596360			44493915		1
brd-k62970326	BRD-K62970326			44502813		1
brd-k65242613	BRD-K65242613			44142093		1
brd-k67236950	BRD-K67236950			54649403		1
brd-k71265179	BRD-K71265179			576989		1
brd-k75971499	BRD-K75971499			12333107		1
brd-k77480336	BRD-K77480336			1191868		1
brd-k78133682	BRD-K78133682			54649454		1
brd-k82971429	BRD-K82971429			24059344		1
brd-k82987299	BRD-K82987299			1645763		1
brd-k84762162	BRD-K84762162			46925888		1
brd-k84831408	BRD-K84831408			60189907		1
brd-k88819433	BRD-K88819433			60189643		1
brd-k93296644	BRD-K93296644			23975589		1
brd-k94493764	BRD-K94493764			23928086		1
brd-k94991378	BRD-K94991378			6731789		1
brd-k96697180	BRD-K96697180			60189640		1
butein	BRD-K17497770			5281222		1
cediranib	BRD-K86930074			9933475		1
chelidonine	BRD-K32828673			197810		1
chlorambucil	BRD-K29458283	DB00291	L01AA02	2708	LSM-2645	1
cinobufagin						1
cladribine	BRD-K93034159	DB00242	L01BB04	20279	LSM-21600|LSM-5976	1
cmpd-1	BRD-K54095730			11382492		1
cs-110266	BRD-K15519488			123692		1
cyclazosin	BRD-A37837077			2894		1
deguelin	BRD-K61401890			107935		1
diphenyleneiodonium	BRD-K65814004			3101		1
dovitinib	BRD-K85402309			9886808		1
dy-131	BRD-K62353524			5497124		1
ellipticine	BRD-K85985071			3213		1
emodic-acid	BRD-K94841585			361510		1
epothilone-a	BRD-K71823332			448799		1
etacrynic-acid	BRD-K63630713			3278		1
etoposide	BRD-A18419789	DB00773	L01CB01	44483274	LSM-4271|LSM-5572|LSM-6301|LSM-6348	1
evodiamine						1
f-1061-0166	BRD-A75931230			3646984		1
fenbendazole						1
fenretinide	BRD-K89085489	DB05076		5288209	LSM-2616	1
floxuridine	BRD-K47832606	DB00322		5790	LSM-5157|LSM-5588	1
flubendazole	BRD-K86003836	DB08974		35802	LSM-5916	1
fluorouracil	BRD-K24844714	DB00544	L01BC02	3385	LSM-4261	1
fluvoxamine	BRD-K31534764	DB00176	N06AB08	5361192	LSM-3625	1
fulvestrant	BRD-A90490067	DB00947	L02BA03	3478439	LSM-1895|LSM-4986|LSM-6504	1
geldanamycin	BRD-A19500257	DB02424		13017911	LSM-1108|LSM-1373	1
gemcitabine	BRD-K15108141	DB00441	L01BC05	60749	LSM-4273|LSM-5333	1
gw-843682x						1
homosalate						1
hsp90-inhibitor	BRD-K65503129			5327091		1
hu-211	BRD-A15010982			9886498		1
hycanthone	BRD-K50406511			3634		1
ikk-inhibitor-x						1
indolophenanthridine	BRD-K79353516			58144		1
irinotecan	BRD-K08547377	DB00762	L01XX19	23581792	LSM-2167|LSM-4269	1
jak3-inhibitor-vi						1
js-k	BRD-K82681249			73438900		1
kf-38789						1
kin001-220	BRD-K53561341			44139710		1
kn-93						1
l-693403						1
l-803087						1
ly-2183240						1
ly-255283						1
maprotiline	BRD-K03319035	DB00934	N06AA21	71478	LSM-2043	1
mebendazole		DB00643	P02CA01		LSM-3749	1
menadione	BRD-K78126613	DB00170	B02BA02	4055	LSM-3755	1
methyl-2,5-dihydroxycinnamate	BRD-K88741031			5353609		1
mibefradil	BRD-A48631911	DB01388	C08CX01	5230270	LSM-2192|LSM-5062	1
mw-stk33-3a	BRD-K34966483			2183264		1
mycophenolate-mofetil						1
mycophenolic-acid	BRD-K31542390			671222		1
n-bromoacetyltryptamine	BRD-K35553576			399698		1
naltrexone	BRD-A66559694	DB00704	N07BB04	5702239	LSM-1721|LSM-1850|LSM-3962	1
naproxol	BRD-K34014345			3032818		1
no-asa	BRD-K08807999			119032		1
nocodazole	BRD-K12539581	DB08313		4122	LSM-2260	1
npi-2358	BRD-K99498722			9949641		1
nvp-auy922						1
olvanil						1
on-01910	BRD-K35687265			73707390		1
ouabain	BRD-A68930007	DB01092	C01AC01	12420	LSM-1580|LSM-1740|LSM-2781|LSM-36355	1
oxfendazole	BRD-A33447119			40854		1
oxibendazole	BRD-K52075715	DB04910		4622	LSM-3153	1
oxyphenbutazone	BRD-A33749298	DB03585	M02AA04|S01BC02|M01AA03	4641	LSM-5029	1
paclitaxel	BRD-A28746609	DB01229	L01CD01	441276	LSM-1102|LSM-1400|LSM-5923|LSM-6346	1
parbendazole	BRD-K02407574			26596		1
pd-173074	BRD-K97764662			1401		1
penitrem-a	BRD-K03842655			6610243		1
pi-828						1
piceatannol		DB08399			LSM-2575	1
pifithrin-alpha						1
pitavastatin	BRD-K30097969	DB08860	C10AA08	11251522	LSM-5439	1
plumbagin	BRD-K36137799			10205		1
podophyllotoxin	BRD-K60507178			11892032		1
pu-h71	BRD-K36529613			9549213		1
raloxifene	BRD-K63828191	DB00481	G03XC01	54900	LSM-3425	1
raltitrexed	BRD-K89839824	DB00293	L01BA03	104758	LSM-5952	1
ryuvidine						1
sa-63133						1
sa-792574	BRD-K26997899			3921152		1
sa-792987						1
sb-225002						1
scoulerine						1
sib-1893	BRD-K67439147			5311432		1
sildenafil	BRD-K79759585	DB00203	G04BE03	5212	LSM-3797	1
sk-383933	BRD-K72381300			6852375		1
skf-96365	BRD-A72703248			104956		1
sunitinib	BRD-M64432851	DB01268	L01XE04	73707432	LSM-1176	1
tamoxifen	BRD-K04210847	DB00675	L02BA01	63062	LSM-2966	1
tanespimycin						1
teniposide	BRD-A35588707	DB00444	L01CB02	6708778	LSM-1483	1
thiothixene	BRD-K55070890	DB01623	N05AF04	6444849	LSM-4196	1
tioguanine	BRD-K75649340	DB00352	L01BB03	2724387	LSM-6723	1
toremifene	BRD-K51350053	DB00539	L02BA02	3005572	LSM-3135	1
tozasertib	BRD-K87947369			5494449		1
tranylcypromine	BRD-A43974575	DB00752	N06AF04	5702124	LSM-1562|LSM-5578|LSM-5943	1
trap-101						1
tremulacin	BRD-A61856038			442544		1
trifluridine	BRD-K03243820	DB00432	S01AD02	6256	LSM-5217|LSM-6478	1
tunicamycin	BRD-K10573841			16220051		1
tws-119						1
vinblastine	BRD-A85648045	DB00570	L01CA01	3823887	LSM-1647|LSM-6068	1
vincristine	BRD-K82109576	DB00541	L01CA02	5388992	LSM-15607|LSM-1672|LSM-5877	1
vindesine	BRD-K59753975	DB00309	L01CA03	40839	LSM-5693	1
vinorelbine	BRD-K97514127	DB00361	L01CA04	13200033	LSM-4297|LSM-5284|LSM-6007|LSM-6302	1
y-134						1
yk-4279	BRD-A62182663			44632017		1
yl-54	BRD-K58306044			73707438		1
yl-55	BRD-K71199328			73707439		1
zardaverine						1

## Sheet: Module 2
Name	LINCS Pert. ID	Drugbank ID	ATC Code	Pubchem CID	LINCS ID	Module
brd-k52219182	BRD-K52219182			62824		2
gr-113808	BRD-K49945136			119376		2
ilomastat	BRD-K51662849			132519		2
nbqx	BRD-K47717570			3272524		2
ru-24969	BRD-K00234327			108028		2
tyrphostin-ag-555	BRD-K72783841			5353390		2

## Sheet: Module 3
Name	LINCS Pert. ID	Drugbank ID	ATC Code	Pubchem CID	LINCS ID	Module
brd-k34404012	BRD-K34404012			54638530		3
brd-k41419164	BRD-K41419164			54652557		3
brd-k45371861	BRD-K45371861			54649911		3
brd-k70711508	BRD-K70711508			44497291		3
brd-k71387353	BRD-K71387353			54649313		3
brd-k72354054	BRD-K72354054			54650208		3
brd-k76820571	BRD-K76820571			54650207		3
brd-k94217081	BRD-K94217081			54649590		3
brd-k97489107	BRD-K97489107			54638356		3
sa-84902	BRD-K93971872			44489454		3

## Sheet: Module 4
Name	LINCS Pert. ID	Drugbank ID	ATC Code	Pubchem CID	LINCS ID	Module
16,16-dimethylprostaglandin-e2						4
2-(4-methoxybenzylthio)-6-methylpyrimidin-4-ol	BRD-K48115423			716696		4
5-methoxytryptamine	BRD-K30197592			1833		4
7,4'-dihydroxyflavone	BRD-K50384076			5282073		4
alprazolam	BRD-K32398298	DB00404	N05BA12	2118	LSM-5460	4
alrestatin	BRD-K35498378	DB02020		2120	LSM-2775	4
am-251	BRD-K92000912			2125		4
artemether	BRD-K39621635	DB06697	P01BE02	68911	LSM-5519	4
bemesetron						4
betaxolol	BRD-A02759312	DB00195	C07AB05|S01ED02	107952	LSM-1255	4
bix-01294	BRD-K26818574			25150857		4
brd-a06909528	BRD-A06909528			4879301		4
brd-a16820783	BRD-A16820783			44142103		4
brd-a17664363	BRD-A17664363			4131581		4
brd-a30612536	BRD-A30612536			50897809		4
brd-a41114263	BRD-A41114263			24150636		4
brd-a54632525	BRD-A54632525			44460175		4
brd-a60386802	BRD-A60386802			4879425		4
brd-a89049230	BRD-A89049230			25246343		4
brd-a94570195	BRD-A94570195			4464266		4
brd-k01089529	BRD-K01089529			42640811		4
brd-k01265221	BRD-K01265221			779754		4
brd-k01806521	BRD-K01806521			44460125		4
brd-k08799912	BRD-K08799912			1088439		4
brd-k10554164	BRD-K10554164			2844045		4
brd-k14914284	BRD-K14914284			46907676		4
brd-k17025677	BRD-K17025677			56643212		4
brd-k19134488	BRD-K19134488			60138119		4
brd-k22129929	BRD-K22129929			17400500		4
brd-k24346336	BRD-K24346336			3739601		4
brd-k25784575	BRD-K25784575			46907712		4
brd-k25835021	BRD-K25835021			44537709		4
brd-k28284219	BRD-K28284219			3823393		4
brd-k29392278	BRD-K29392278			54669037		4
brd-k30640165	BRD-K30640165			44487568		4
brd-k30804015	BRD-K30804015			44237404		4
brd-k31553917	BRD-K31553917			17562110		4
brd-k32656671	BRD-K32656671			22416235		4
brd-k33586157	BRD-K33586157			4064091		4
brd-k35133769	BRD-K35133769			44460112		4
brd-k35254025	BRD-K35254025			44142416		4
brd-k35514965	BRD-K35514965			53338828		4
brd-k36772364	BRD-K36772364			975656		4
brd-k37021324	BRD-K37021324			24747241		4
brd-k37150847	BRD-K37150847			3243873		4
brd-k37393297	BRD-K37393297			715454		4
brd-k40094191	BRD-K40094191			17452347		4
brd-k40300908	BRD-K40300908			1109840		4
brd-k41303952	BRD-K41303952			44498151		4
brd-k43131268	BRD-K43131268			1394536		4
brd-k44417704	BRD-K44417704			44142151		4
brd-k44640039	BRD-K44640039			54625162		4
brd-k45256078	BRD-K45256078			25243788		4
brd-k51140856	BRD-K51140856			44142052		4
brd-k54331210	BRD-K54331210			24178170		4
brd-k55966666	BRD-K55966666			23648026		4
brd-k56024573	BRD-K56024573			44142060		4
brd-k56855930	BRD-K56855930			44634570		4
brd-k58628167	BRD-K58628167			3107687		4
brd-k60228169	BRD-K60228169			2157612		4
brd-k60685007	BRD-K60685007			23757123		4
brd-k64754843	BRD-K64754843			44489685		4
brd-k64835161	BRD-K64835161			56643210		4
brd-k65774694	BRD-K65774694			44634542		4
brd-k66634822	BRD-K66634822			1167615		4
brd-k69676861	BRD-K69676861			20862025		4
brd-k70693222	BRD-K70693222			3232621		4
brd-k70831943	BRD-K70831943			2327953		4
brd-k73082558	BRD-K73082558			46916204		4
brd-k76612204	BRD-K76612204			44460121		4
brd-k82024442	BRD-K82024442			56643208		4
brd-k82034465	BRD-K82034465			2914104		4
brd-k85051645	BRD-K85051645			56643193		4
brd-k86108784	BRD-K86108784			23612567		4
brd-k88013557	BRD-K88013557			2274454		4
brd-k90999434						4
brd-k91273791	BRD-K91273791			44246512		4
brd-k92033419	BRD-K92033419			9906851		4
brd-k93229693	BRD-K93229693			3236979		4
brd-k94296811	BRD-K94296811			44820562		4
brd-k95495709	BRD-K95495709			2486932		4
brd-k96621343	BRD-K96621343			44142162		4
brl-15572	BRD-A51829654			11957475		4
bucladesine	BRD-A15070535			23874512		4
cefaclor	BRD-K20338176	DB00833	J01DC04	51039	LSM-5368|LSM-6481	4
ceforanide	BRD-K37848908	DB00923	J01DC11	43507	LSM-2838|LSM-5241	4
clobenpropit	BRD-K71430621			2790		4
dextrorphan	BRD-K88304388			5388990		4
dmab-anabaseine	BRD-K26573499			9926048		4
duloxetine	BRD-K71103788	DB00476	N06AX21	60834	LSM-3591	4
eo-1428						4
fenoldopam		DB00800	C01CA19		LSM-1609	4
flavanone	BRD-A07824748			10251		4
gtp-14564						4
gw-311616						4
ha-14-1	BRD-A13807286			3549		4
heat						4
hyperoside	BRD-K84955386			5281643		4
imatinib	BRD-K92723993	DB00619	L01XE01	123596	LSM-1023	4
ketorolac	BRD-A40639672	DB00465	M01AB15|S01BC05	3826	LSM-1526	4
ku-c104137	BRD-K05566481			44607590		4
kuc103423n	BRD-A80386041			13927310		4
kuc104235n	BRD-K33495169			20854195		4
l-690330						4
l-bso	BRD-A47706533			119565		4
lidocaine		DB00281	C01BB01|C05AD01|D04AB01|N01BB02|R02AD02|S01HA07|S02DA01|A01AD11		LSM-3165	4
lithocholic-acid	BRD-K20986251			9903		4
lypressin	BRD-K93331255			644076		4
melperone						4
minoxidil	BRD-K14888893	DB00350	C02DC01|D11AX01	4201		4
mw-ras9	BRD-K50505048			49766538		4
mw-stk33-22	BRD-K05323277			42601363		4
my-5445						4
nalbuphine	BRD-K66404838	DB00844	N02AF02	5311304	LSM-1908|LSM-3477|LSM-4983	4
nemonapride	BRD-K47289124			156333		4
olopatadine	BRD-K67637637	DB00768	S01GX09|R01AC08	5282402	LSM-5498	4
ozagrel	BRD-K53061490			5282439		4
resveratrol	BRD-K80738081	DB02709		445154	LSM-2557	4
sc-10						4
scopolamine	BRD-A33973768	DB00747	A04AD01|N05CM05|S01FA02	73707515	LSM-1330|LSM-1684|LSM-4015	4
sd-6-035-a12	BRD-K94979678			46903876		4
sd-6-035-a6	BRD-K95517054			46925828		4
sitagliptin	BRD-K19416115	DB01261	A10BH01	4369359	LSM-5363	4
skf-83566	BRD-A52588987			23581817		4
sr-27897						4
st-019365	BRD-K72192970			670967		4
t-0901317						4
tangeritin						4
terbinafine	BRD-K68132782	DB00857	D01AE15|D01BA02	5282481	LSM-5759	4
tetradecylthioacetic-acid	BRD-K47539947			114924		4
tetramethyl-haematoxylone						4
thiazolidinecarboxylic-acid	BRD-K92413528			72390		4
tosufloxacin	BRD-A41450521			93858		4
troxipide	BRD-A68589262			5597		4
ver-155008	BRD-K32330832			25195348		4
vu-0366968	BRD-K13605477			44129591		4
vu-0402604	BRD-K01926222			44247542		4
vu-0402605	BRD-A84475555			44247543		4
vu-0415374-1	BRD-K83010055			46869940		4
xaliproden						4
zm-323881						4

## Sheet: Module 5
Name	LINCS Pert. ID	Drugbank ID	ATC Code	Pubchem CID	LINCS ID	Module
acarbose	BRD-A16444946	DB00284	A10BF01	41774	LSM-4345|LSM-4631	5
alfuzosin	BRD-A09056319	DB00346	G04CA01	2092	LSM-1291	5
alprenolol	BRD-A00993607	DB00866	C07AA01	66368	LSM-1238	5
brd-k37724988	BRD-K37724988			4518240		5
brd-k56489029	BRD-K56489029			60138085		5
brd-k74348865	BRD-K74348865			44142157		5
brd-k74767048	BRD-K74767048			44483690		5
brd-k76103428	BRD-K76103428			44620846		5
brd-k85592362	BRD-K85592362			44490284		5
bupropion	BRD-A05186015	DB01156	N06AX12	62884	LSM-1267	5
busulfan	BRD-K23204545	DB01008	L01AB01	2478	LSM-5388	5
captopril	BRD-K54529596	DB01197	C09AA01	44093	LSM-5648	5
cyclophosphamide	BRD-A09722536	DB00531	L01AA01|L01DB07	22420	LSM-4961	5
hydralazine	BRD-A37444045	DB01275	C02DB02|C02DB01	71299681	LSM-15370	5
hydrochlorothiazide	BRD-K13078532	DB00999		3639	LSM-5308	5
iproniazid	BRD-K88568253	DB04818	N06AF05	9367	LSM-5940	5
isocarboxazid		DB01247	N06AF01		LSM-4101	5
ku-c103670	BRD-K25190777			12385463		5
methyldopa	BRD-K48578705	DB00968	C02AB01|C02AB02	38853	LSM-5596	5
nafcillin		DB00607			LSM-2402|LSM-5446	5
naproxen	BRD-K59197931	DB00788	G02CC02|M01AE02|M02AA12	23681059	LSM-1880|LSM-5472|LSM-5689	5
nialamide	BRD-K12102668	DB04820	N06AF02	4472	LSM-5300	5
pazufloxacin	BRD-K66412701			65957		5
phenelzine	BRD-K87024524	DB00780	N06AF03	61100	LSM-5928	5
rolitetracycline	BRD-A27489425	DB01301		6420073		5
sulfafurazole						5
sulfaguanidine	BRD-K45086103			5324		5

## Sheet: Module 6
Name	LINCS Pert. ID	Drugbank ID	ATC Code	Pubchem CID	LINCS ID	Module
1-phenylbiguanide	BRD-K31491153			4780		6
alaproclate	BRD-A14966924			11957454		6
alclometasone	BRD-A90131694	DB00240	D07AB10|S01BA10	16667717		6
aliskiren	BRD-K30020243	DB09026		5493444		6
aloisine	BRD-K51276371			3641059		6
amcinonide	BRD-A36010170	DB00288	D07AC11	5702266	LSM-1487|LSM-4981|LSM-5564	6
amg-9810	BRD-K43068349			680502		6
amthamine	BRD-K39670393			126688		6
arachidonamide	BRD-K29555132			5283393		6
avrainvillamide-analog-1	BRD-K61691971			73707607		6
az-10417808	BRD-K36258877			16759160		6
beclometasone	BRD-K97810537			21700		6
benzamil	BRD-K97688263			108107		6
benzylpenicillin	BRD-K55191674	DB01053	J01CE01|S01AA14	5904	LSM-3229|LSM-5595	6
brd-a04392722	BRD-A04392722			44142123		6
brd-a10330754	BRD-A10330754			2956728		6
brd-a12633378	BRD-A12633378			3111211		6
brd-a31429689	BRD-A31429689			2998821		6
brd-a36059655	BRD-A36059655			2928239		6
brd-a42737819	BRD-A42737819			25109893		6
brd-k00816165	BRD-K00816165			24868992		6
brd-k01678149	BRD-K01678149			54614646		6
brd-k01737880	BRD-K01737880			44484893		6
brd-k03176945	BRD-K03176945			1242564		6
brd-k04476933	BRD-K04476933			44617408		6
brd-k05542495	BRD-K05542495			946273		6
brd-k06973013	BRD-K06973013			44616641		6
brd-k07508147	BRD-K07508147			60182962		6
brd-k08607084	BRD-K08607084			44616788		6
brd-k10421834	BRD-K10421834			54649815		6
brd-k10436544	BRD-K10436544			-666		6
brd-k11533227	BRD-K11533227			-666		6
brd-k11826883	BRD-K11826883			44618123		6
brd-k16051505	BRD-K16051505			16253428		6
brd-k19431609	BRD-K19431609			54626573		6
brd-k21001652	BRD-K21001652			54636786		6
brd-k21672423	BRD-K21672423			1317598		6
brd-k23657553	BRD-K23657553			44500949		6
brd-k25731886	BRD-K25731886			23892255		6
brd-k27170250	BRD-K27170250			1302558		6
brd-k27881911	BRD-K27881911			1287820		6
brd-k28249211	BRD-K28249211			44620644		6
brd-k28472299	BRD-K28472299			46912194		6
brd-k30160673	BRD-K30160673			60185457		6
brd-k31453413	BRD-K31453413			1261872		6
brd-k34294489	BRD-K34294489			42628057		6
brd-k35188965	BRD-K35188965			54645957		6
brd-k35716340						6
brd-k36767861	BRD-K36767861			44499704		6
brd-k40480443	BRD-K40480443			46245505		6
brd-k41775742	BRD-K41775742			44202529		6
brd-k43267173	BRD-K43267173			53338826		6
brd-k43680293	BRD-K43680293			44618254		6
brd-k44494044	BRD-K44494044			1182617		6
brd-k45205755	BRD-K45205755			46172935		6
brd-k48505466	BRD-K48505466			44620234		6
brd-k49441594	BRD-K49441594			54649445		6
brd-k53582057	BRD-K53582057			60188667		6
brd-k54127914	BRD-K54127914			60184964		6
brd-k55630727	BRD-K55630727			17564913		6
brd-k56518176	BRD-K56518176			4602050		6
brd-k56977905	BRD-K56977905			24747217		6
brd-k57180092	BRD-K57180092			44485355		6
brd-k60729220	BRD-K60729220			44142105		6
brd-k61894884	BRD-K61894884			-666		6
brd-k63245238	BRD-K63245238			1797892		6
brd-k65285700						6
brd-k66381707	BRD-K66381707			15993715		6
brd-k67484673	BRD-K67484673			100493		6
brd-k68315360	BRD-K68315360			54620037		6
brd-k69501658	BRD-K69501658			24031702		6
brd-k71138616	BRD-K71138616			44483723		6
brd-k74271701	BRD-K74271701			44489593		6
brd-k76425827	BRD-K76425827			3823393		6
brd-k76915833	BRD-K76915833			60190999		6
brd-k76935234	BRD-K76935234			53338843		6
brd-k77790153	BRD-K77790153			60185137		6
brd-k77987635	BRD-K77987635			44485164		6
brd-k79619196	BRD-K79619196			44507621		6
brd-k79873567	BRD-K79873567			73707444		6
brd-k82230692	BRD-K82230692			2741632		6
brd-k83493571	BRD-K83493571			71576757		6
brd-k83694683	BRD-K83694683			54631469		6
brd-k88708949	BRD-K88708949			782168		6
brd-k90070572	BRD-K90070572			49835840		6
brd-k90446118	BRD-K90446118			44501122		6
brd-k93541117						6
brd-k99259037	BRD-K99259037			54619273		6
brd-m91737268	BRD-M91737268			73707578		6
bromocriptine	BRD-A80151636	DB01200	G02CB01|N04BC01	5702015	LSM-1670|LSM-1746|LSM-1817|LSM-5805|LSM-6550	6
budesonide	BRD-A60571864	DB01222	A07EA06|D07AC09|R01AD05|R03BA02	5702148	LSM-1472|LSM-1673|LSM-1835|LSM-5090	6
bulleyaconitine-a						6
bw-b70c	BRD-A55946879			5353454		6
cam-9-021	BRD-K05563014			49843020		6
ccmq	BRD-K06159959			3337816		6
cgp-52432	BRD-A04668240			132252		6
clomifene	BRD-K29950728	DB00882	G03GB02	1548955	LSM-2072	6
clonidine	BRD-K98530306	DB00575	C02AC01|N02CX02|S01EA04|S01EA03	20179	LSM-4223	6
crotamiton	BRD-K57179821	DB00265		688020	LSM-3274	6
cyclopiazonic-acid	BRD-A26787626			9902313		6
damnacanthal						6
desmethylclozapine						6
desoximetasone	BRD-A49447682	DB00547	D07AC03|D07XC02	45006167	LSM-1602|LSM-5448	6
dihydroergocristine	BRD-A65076780			11072143		6
dmbi	BRD-K96084870			5353593		6
dmeob	BRD-K31699485			9604993		6
dmp-543	BRD-K89274813			9887884		6
donepezil	BRD-A49160188	DB00843	N06DA02	5741	LSM-1598	6
dopamine	BRD-K43887077	DB00988	C01CA04	65340	LSM-4630	6
doxepin	BRD-K37694030	DB01142	N06AA12	667468	LSM-2803	6
ehna	BRD-K27450477			149784		6
epicatechin	BRD-K50660797			107905		6
erlotinib	BRD-K70401845	DB00530	L01XE03	176871	LSM-1097	6
erythrosine	BRD-K14920963			25162930		6
estriol	BRD-A18620900	DB04573	G03CC06|G03CA04	5317223	LSM-1365|LSM-2368|LSM-5468	6
famciclovir	BRD-K45033733	DB00426	J05AB09|S01AD07	3324	LSM-2990	6
fl-hdac-025	BRD-K03641750			-666		6
fludrocortisone	BRD-A38749782	DB00687	H02AA02	6710659		6
fluocinolone	BRD-A77824596			6710651		6
fluocinonide	BRD-A15297126	DB01047	C05AA11|D07AC08	6710662	LSM-1337|LSM-19002|LSM-5579	6
fluorometholone	BRD-A13133631	DB00324	C05AA06|D07AB06|D07XB04|D10AA01|S01BA07|S01CB05	5702058	LSM-1325|LSM-25624|LSM-5306	6
forskolin	BRD-K09602097	DB02587		47936	LSM-1644|LSM-2193|LSM-3745|LSM-4467	6
gabexate						6
gavestinel		DB06741				6
gedunin	BRD-A17819071			6708725		6
gitoxigenin	BRD-A29082194			11012		6
glycocholic-acid	BRD-K54771420			10140		6
gr-144053						6
gr-206	BRD-K00184207			1863		6
gw-501516	BRD-K14880289			9803963		6
gw-7647	BRD-K96263742			3392731		6
hexamethyleneamiloride						6
hippeastrine						6
ho-013	BRD-K86465814			6443013		6
hydrocortisone	BRD-A65767837	DB00741	A01AC03|A07EA02|C05AA01|D07AA02|D07AB02|D07AB11|D07AC16|D07XA01|H02AB09|S01BA02|S01CB03|S02BA01	5702068	LSM-1785|LSM-5980|LSM-6492|LSM-6649	6
ibudilast		DB05266	R03DC04		LSM-2357	6
inca-6	BRD-K33308633			230748		6
indirubin	BRD-K17894950			5359405		6
iodophenpropit						6
ipratropium	BRD-A05352148			3746		6
j-104129						6
kavain						6
ketotifen	BRD-K28936863	DB00920	R06AX17|S01GX08	45479747	LSM-2637	6
km-00799	BRD-K87375115			2819095		6
ku-0063794						6
l-701252						6
lfm-a13						6
lobendazole	BRD-K15834839			22752		6
ly-165163						6
ly-364947						6
medroxyprogesterone	BRD-K99615199			10631		6
metaraminol	BRD-K96253961	DB00610	C01CA09	6419984	LSM-6000	6
mw-a1-2	BRD-K99705204			3125011		6
mw-stk33-4c	BRD-K03568209			755673		6
nafadotride						6
naftidrofuryl	BRD-A67862938			312915		6
nan-190						6
obaa						6
oxcarbazepine	BRD-K04196797	DB00776	N03AF02	34312	LSM-5219	6
pd-166793						6
pd-98059						6
pemoline	BRD-A80793822	DB01230	N06BA05	4723	LSM-5159	6
pergolide	BRD-K60770992	DB01186	N04BC02	47812	LSM-3352	6
phenanthridone						6
pinocembrin						6
piperidolate	BRD-A97479839			4839		6
piperine	BRD-K59522102			638024		6
pk-11195						6
pp-3						6
prednisolone	BRD-A27887842	DB00860	A07EA01|C05AA04|D07AA01|D07AA03|D07AC14|D07XA02|D10AA02|H02AB04|H02AB06|R01AD02|S01BA04|S01CB02|S02BA03|S03BA02	5702106	LSM-1425|LSM-24954|LSM-5778	6
progesterone	BRD-A67479912	DB00396	G03AC06|G03DA02|G03DA03|G03DA04|L02AB02	5320716	LSM-1728|LSM-3452|LSM-5580	6
prostaglandin-a1						6
pt-630	BRD-A73680854			68508601		6
quinidine	BRD-A64479082	DB00908	C01BA01	11068	LSM-3325|LSM-5109|LSM-6020|LSM-6452	6
raclopride						6
ran-27	BRD-K05114711			46238422		6
ranitidine	BRD-K30816563	DB00863	A02BA02|A02BA07	657345	LSM-2298	6
reboxetine	BRD-K32480324	DB00234	N06AX18	5311403	LSM-1561|LSM-5462	6
remoxipride		DB00409	N05AL04		LSM-3202	6
resorcinol	BRD-K85603128			5055		6
rhamnetin	BRD-K37206356			5281691		6
ribavirin	BRD-A96255180	DB00811	J05AB04	5064	LSM-5189|LSM-5701|LSM-6426	6
ricinine	BRD-K82561139			10666		6
ro-04-5595						6
ro-08-2750						6
ro-28-1675	BRD-K21672174			9886086		6
rofecoxib	BRD-K21733600	DB00533	M01AH02	5090	LSM-2482	6
rutin	BRD-K20482099	DB01698		5280805	LSM-1477|LSM-2457	6
salermide	BRD-A67788537			42626405		6
sb-216763	BRD-K59184148			176158		6
sb-239063	BRD-K82091397			5166		6
scopoline	BRD-A92161634			6708684		6
sjb-af-2	BRD-K63511615			1505784		6
skf-77434						6
skf-86002						6
sr-142948						6
sr-57227a						6
st-209453	BRD-K01400178			679758		6
stk-661558	BRD-K19146323			1505783		6
stock1s-03920	BRD-K66763349			5286534		6
terguride						6
tetrahydrobiopterin	BRD-A67605442	DB00360	A16AX07	53484654	LSM-5120	6
tetramisole	BRD-A46393198			3913		6
thiethylperazine	BRD-K69600043	DB00372	R06AD03	3085006	LSM-3556	6
thiocolchicoside	BRD-K26619122			9915886		6
thiotepa	BRD-K09631521	DB04572	L01AC01	5453	LSM-2194	6
tiabendazole						6
tipifarnib	BRD-K63195589			9935249		6
triamcinolone	BRD-A37780065	DB00620	A01AC01|D07AB09|D07XB02|H02AB08|R01AD11|R03BA06|S01BA05|C05AA12	5702125	LSM-1503|LSM-3736|LSM-5391	6
triflupromazine	BRD-K63675182	DB00508		66069	LSM-3421	6
tyrphostin-ag-1478	BRD-K68336408			2051		6
varenicline	BRD-K18855837	DB01273	N07BA03	5310966	LSM-5358	6
verapamil		DB00661	C08DA01		LSM-1298	6
vu-0424182-2	BRD-K40711313			46943243		6
w-13						6
way-213613						6
xmd-132	BRD-U87780043			BRD-U87780043		6
y-26763	BRD-K45117373			121878		6
zd-7114	BRD-K45296539			6604780		6
zm-336372	BRD-K73789395			5730		6
zolantidine						6

## Sheet: Module 7
Name	LINCS Pert. ID	Drugbank ID	ATC Code	Pubchem CID	LINCS ID	Module
5-iodotubercidin	BRD-A18497530	DB04604		1830	LSM-4349	7
a-443644	BRD-K38615104			10172943		7
actinomycin-d	BRD-A42383464			2019		7
acyclovir	BRD-K32318651			2022		7
alpha-linolenic-acid						7
alvespimycin	BRD-K83988098			5288674		7
alvocidib	BRD-K87909389			5287969		7
aminopurvalanol-a	BRD-K07762753			6604931		7
amitriptyline	BRD-K53737926	DB00321	N06AA09	11065	LSM-3190	7
androstanol	BRD-U66370498			BRD-U66370498		7
apoptosis-activator-ii	BRD-K15164005			1901244		7
arg-a1-22	BRD-K91349888			800654		7
as-601245	BRD-A60245366			10109823		7
at-7519	BRD-K13390322			11338033		7
at-9283	BRD-K24576554			11696609		7
at1-shh-09	BRD-K90370028			70680404		7
auranofin	BRD-A79465854	DB00995	M01CB03	0		7
avicin-d	BRD-A15100685			73707595		7
avicin-g	BRD-A33746814			73707604		7
avrainvillamide-analog-2	BRD-K42573370			73707608		7
avrainvillamide-analog-5	BRD-A70731303			73707610		7
azd-1152hqpa	CMAP-AZD-1152HQPA			CMAP-AZD-1152HQPA		7
azd-5438	BRD-K72414522			16747683		7
azd-7762	BRD-K46056750			67077825		7
bay-11-7821	BRD-K15025317			5353431		7
benzonatate	BRD-K91699951	DB00868	R05DB01	7699	LSM-4052	7
bg-1032	BRD-K27756844			16773791		7
biperiden	BRD-A00546892	DB00810	N04AA02	92151	LSM-1235|LSM-1495|LSM-6403	7
bisindolylmaleimide-ix	BRD-K06543683			5083		7
bms-345541	BRD-K13566078			9813758		7
bms-387032	BRD-K43389698			3025986		7
bp-554	BRD-K45479396			134117		7
brd-a04172077	BRD-A04172077			23757203		7
brd-a13020530	BRD-A13020530			1543530		7
brd-a14178283	BRD-A14178283			23986040		7
brd-a17718497	BRD-A17718497			46912148		7
brd-a31946439	BRD-A31946439			60138124		7
brd-a43640821	BRD-A43640821			44142101		7
brd-a62200266	BRD-A62200266			15560547		7
brd-a82913781	BRD-A82913781			4061190		7
brd-a84102390	BRD-A84102390			73707363		7
brd-a89208012						7
brd-a93975555	BRD-A93975555			44142099		7
brd-a97035593	BRD-A97035593			44143237		7
brd-k00007652	BRD-K00007652			44507092		7
brd-k01251033	BRD-K01251033			54619651		7
brd-k01575212	BRD-K01575212			54625692		7
brd-k01896723	BRD-K01896723			45100442		7
brd-k02216544	BRD-K02216544			45100455		7
brd-k02575886	BRD-K02575886			44504336		7
brd-k03829970	BRD-K03829970			53338854		7
brd-k03883227	BRD-K03883227			54647198		7
brd-k04076294	BRD-K04076294			44507462		7
brd-k04361415	BRD-K04361415			60192075		7
brd-k04650027	BRD-K04650027			44495105		7
brd-k05520923	BRD-K05520923			23777600		7
brd-k05549170	BRD-K05549170			1167614		7
brd-k05885800	BRD-K05885800			54651171		7
brd-k05979026	BRD-K05979026			60138116		7
brd-k06296238	BRD-K06296238			54647209		7
brd-k06574200	BRD-K06574200			44489842		7
brd-k07531476	BRD-K07531476			54615718		7
brd-k07790824	BRD-K07790824			46948707		7
brd-k08725721	BRD-K08725721			44506678		7
brd-k09110452	BRD-K09110452			54624763		7
brd-k10846167	BRD-K10846167			45100444		7
brd-k11362964	BRD-K11362964			789791		7
brd-k11612251	BRD-K11612251			44202876		7
brd-k11795542	BRD-K11795542			44498604		7
brd-k12401458	BRD-K12401458			49835928		7
brd-k13226037	BRD-K13226037			54625621		7
brd-k13468108	BRD-K13468108			54615666		7
brd-k13665914	BRD-K13665914			2100018		7
brd-k14355517	BRD-K14355517			3989078		7
brd-k15277331	BRD-K15277331			54651461		7
brd-k15640888	BRD-K15640888			655490		7
brd-k15695045	BRD-K15695045			54631477		7
brd-k15973523	BRD-K15973523			54637777		7
brd-k15987804	BRD-K15987804			44500358		7
brd-k16227029	BRD-K16227029			60189280		7
brd-k16826857	BRD-K16826857			54654676		7
brd-k20624574	BRD-K20624574			44617183		7
brd-k21005091	BRD-K21005091			17400499		7
brd-k21913257	BRD-K21913257			54654599		7
brd-k23412959	BRD-K23412959			17757075		7
brd-k23978082	BRD-K23978082			3232217		7
brd-k24319929	BRD-K24319929			54669492		7
brd-k25485361	BRD-K25485361			54624985		7
brd-k25536815	BRD-K25536815			49835916		7
brd-k26304855	BRD-K26304855			46907611		7
brd-k28916077	BRD-K28916077			3164059		7
brd-k29407738	BRD-K29407738			54630674		7
brd-k29555302	BRD-K29555302			44505790		7
brd-k30342454	BRD-K30342454			54625687		7
brd-k30802967	BRD-K30802967			44491342		7
brd-k31175437	BRD-K31175437			54615102		7
brd-k32297746	BRD-K32297746			54620918		7
brd-k32636001	BRD-K32636001			9581015		7
brd-k32644160	BRD-K32644160			1090779		7
brd-k32944375	BRD-K32944375			60138099		7
brd-k33116223	BRD-K33116223			44491953		7
brd-k34545919	BRD-K34545919			54624434		7
brd-k34960081	BRD-K34960081			44485890		7
brd-k35095050	BRD-K35095050			54619008		7
brd-k35701136	BRD-K35701136			54654656		7
brd-k35961280	BRD-K35961280			747185		7
brd-k37340241	BRD-K37340241			23777578		7
brd-k37728465	BRD-K37728465			60192494		7
brd-k38294617	BRD-K38294617			44496321		7
brd-k39211770	BRD-K39211770			44618932		7
brd-k39529907	BRD-K39529907			60185169		7
brd-k39658422	BRD-K39658422			60185107		7
brd-k40329609	BRD-K40329609			60138097		7
brd-k41557448	BRD-K41557448			676288		7
brd-k41924482	BRD-K41924482			2946881		7
brd-k42584632	BRD-K42584632			54626160		7
brd-k43194109	BRD-K43194109			54650156		7
brd-k43683841	BRD-K43683841			54651173		7
brd-k43905345	BRD-K43905345			54626527		7
brd-k44261129	BRD-K44261129			44484675		7
brd-k45114520	BRD-K45114520			54649458		7
brd-k45185691	BRD-K45185691			54668988		7
brd-k45322187	BRD-K45322187			60191128		7
brd-k45386827	BRD-K45386827			54624404		7
brd-k45785972	BRD-K45785972			56835391		7
brd-k46760727	BRD-K46760727			46904257		7
brd-k46791751	BRD-K46791751			54626159		7
brd-k48619543	BRD-K48619543			54620487		7
brd-k49061529						7
brd-k49712247	BRD-K49712247			44142091		7
brd-k51031805	BRD-K51031805			54618881		7
brd-k52047117	BRD-K52047117			54647489		7
brd-k52540534	BRD-K52540534			44484528		7
brd-k52856667	BRD-K52856667			54615016		7
brd-k53423944	BRD-K53423944			3238389		7
brd-k53780220	BRD-K53780220			45115629		7
brd-k53923090	BRD-K53923090			44507966		7
brd-k54687541	BRD-K54687541			45382271		7
brd-k55127335	BRD-K55127335			44142098		7
brd-k55381473	BRD-K55381473			54631524		7
brd-k55896799	BRD-K55896799			70680408		7
brd-k56219428	BRD-K56219428			54651525		7
brd-k57328348	BRD-K57328348			44617486		7
brd-k58547375	BRD-K58547375			70680397		7
brd-k58853583	BRD-K58853583			46907631		7
brd-k59488055	BRD-K59488055			44487599		7
brd-k60932973						7
brd-k61102260	BRD-K61102260			54652412		7
brd-k62459624	BRD-K62459624			2416356		7
brd-k64058329	BRD-K64058329			44500012		7
brd-k65904652	BRD-K65904652			44506810		7
brd-k67868064	BRD-K67868064			44618276		7
brd-k69569876	BRD-K69569876			1201976		7
brd-k70161581	BRD-K70161581			5720066		7
brd-k70397964	BRD-K70397964			44617670		7
brd-k70559158	BRD-K70559158			54615828		7
brd-k70923866	BRD-K70923866			60182794		7
brd-k72462751	BRD-K72462751			3545		7
brd-k72913953	BRD-K72913953			54615070		7
brd-k73224765	BRD-K73224765			60182993		7
brd-k73439593	BRD-K73439593			44618167		7
brd-k74155249	BRD-K74155249			44495181		7
brd-k74840245	BRD-K74840245			973303		7
brd-k74842589	BRD-K74842589			44506899		7
brd-k74998149	BRD-K74998149			44506347		7
brd-k76390333	BRD-K76390333			60185110		7
brd-k76926998	BRD-K76926998			44634603		7
brd-k77144489	BRD-K77144489			44503006		7
brd-k77547509	BRD-K77547509			45100448		7
brd-k77681376	BRD-K77681376			45100431		7
brd-k78235165	BRD-K78235165			60182852		7
brd-k78484446	BRD-K78484446			54616384		7
brd-k78496556	BRD-K78496556			54627254		7
brd-k78559095	BRD-K78559095			44492502		7
brd-k79222491	BRD-K79222491			45100452		7
brd-k79511609	BRD-K79511609			8974		7
brd-k79732306	BRD-K79732306			44496473		7
brd-k80012633	BRD-K80012633			54658324		7
brd-k81332148	BRD-K81332148			44501897		7
brd-k81814927	BRD-K81814927			46907621		7
brd-k81858524	BRD-K81858524			49842987		7
brd-k82594686	BRD-K82594686			44507983		7
brd-k83007718	BRD-K83007718			54616971		7
brd-k83355732	BRD-K83355732			894165		7
brd-k83670234	BRD-K83670234			46907618		7
brd-k84203638	BRD-K84203638			3237904		7
brd-k85007671	BRD-K85007671			44617726		7
brd-k85236313	BRD-K85236313			60189727		7
brd-k85275009	BRD-K85275009			2775426		7
brd-k85853281	BRD-K85853281			151582		7
brd-k86671899	BRD-K86671899			54657923		7
brd-k87467896	BRD-K87467896			6729031		7
brd-k88278225	BRD-K88278225			44508005		7
brd-k88569143	BRD-K88569143			23975571		7
brd-k89209981	BRD-K89209981			46937243		7
brd-k89546934	BRD-K89546934			53338840		7
brd-k89696951	BRD-K89696951			44491888		7
brd-k89784888	BRD-K89784888			5405270		7
brd-k90619727	BRD-K90619727			54617035		7
brd-k91461129	BRD-K91461129			60190220		7
brd-k92158425	BRD-K92158425			45100429		7
brd-k92419424	BRD-K92419424			24747242		7
brd-k93623501	BRD-K93623501			60138100		7
brd-k95044179	BRD-K95044179			44492583		7
brd-k95337198	BRD-K95337198			17540423		7
brd-k95564984	BRD-K95564984			44500202		7
brd-k95842463	BRD-K95842463			44488188		7
brd-k95858622	BRD-K95858622			2950270		7
brd-k96194602	BRD-K96194602			54625750		7
brd-k96420933	BRD-K96420933			44620262		7
brd-k96433222	BRD-K96433222			44485578		7
brd-k96704648	BRD-K96704648			44142088		7
brd-k97534490	BRD-K97534490			44142094		7
brd-k98161915	BRD-K98161915			44619237		7
brd-k98626176	BRD-K98626176			54631472		7
brd-k98824517	BRD-K98824517			5756371		7
brd-u32049204	BRD-U32049204			BRD-U32049204		7
brd-u88878891	BRD-U88878891			BRD-U88878891		7
butamben	BRD-K27217864			2482		7
bx-912	BRD-K49669041			11754511		7
calyculin	BRD-A47513740			16760037		7
camptothecin	BRD-A30437061	DB04690		2538	LSM-1442|LSM-4611	7
carbidopa	BRD-A69512159	DB00190		2563	LSM-5128|LSM-5850	7
cay-10585	BRD-K88551539			35028748		7
cdc	BRD-K10870738			9905190		7
cefixime	BRD-K71059170	DB00671	J01DD08	5362065	LSM-3590|LSM-5644	7
cgp-53353	BRD-K32292990			6711154		7
cgp-60474	BRD-K79090631			644215		7
cgs-12066b	BRD-K18909381			2689		7
chaetocin	BRD-A85860691			161591		7
chlorphenamine	BRD-K89595132	DB01114	R06AB02|R06AB04	716121	LSM-1263|LSM-4008|LSM-5517	7
chromomycin-a3	BRD-A11702965			73707419		7
cilostamide	BRD-K28578425			2753		7
cosmosiin	BRD-K13642330			5280704		7
coumestrol						7
cp-94253	BRD-K33860217			4029677		7
cpccoet	BRD-A18202423			6324610		7
crizotinib	BRD-K78431006	DB08865	L01XE16	11626560	LSM-1027	7
cyclopamine	BRD-A02333338			44118238		7
dactinomycin	BRD-A73909368	DB00970	L01DA01	45006140	LSM-5783	7
daunorubicin	BRD-K43389675	DB00694	L01DB02	30323	LSM-1731|LSM-2962|LSM-4891|LSM-5967	7
dequalinium	BRD-K77685957			2993		7
dexfenfluramine	BRD-K58626373	DB01191		66264	LSM-5685	7
dibenzoylmethane	BRD-K01555864			8433		7
diclofenamide	BRD-K71499074	DB01144	S01EC02	3038	LSM-3602	7
doxorubicin	BRD-A52530684	DB00997	L01DB01	6916127	LSM-1622|LSM-1799|LSM-2078|LSM-4062	7
ebselen	BRD-K29359156			3194		7
ei-231	BRD-A74904029			6610267		7
emf-bca1-60	BRD-K68437527			44492462		7
endecaphyllin-x	BRD-K54728231			6710740		7
enrofloxacin	BRD-K76534306			71188		7
entecavir	BRD-K08206212	DB00442	J05AF10	153941	LSM-5258	7
epoxycholesterol	BRD-K61480498			3247059		7
er-27319						7
erastin	BRD-A25004090			11214940		7
etodolac	BRD-A74667430	DB00749	M01AB08	3308	LSM-1781|LSM-6021	7
fasudil						7
felamidin						7
fludarabine	BRD-K72238567	DB01073	L01BB05	8975		7
flufenamic-acid						7
flunisolide	BRD-K18674849	DB00180	R01AD04|R03BA03	13021033	LSM-1711|LSM-3089|LSM-5356	7
flurofamide						7
formoterol	BRD-K54006094	DB00983	R03AC13	23581795	LSM-4251	7
fr-122047						7
gamma-linolenic-acid						7
gatifloxacin	BRD-A74980173	DB01044	S01AE06|J01MA16	5379	LSM-5139|LSM-6699	7
genistein		DB01645			LSM-5549	7
glipizide		DB01067	A10BB07		LSM-2251	7
gliquidone		DB01251	A10BB08		LSM-3809	7
glycopyrrolate	BRD-A81233518	DB00986	A03AB02	11693	LSM-5163	7
haloprogin	BRD-K13238168	DB00793	D01AE11	3561	LSM-5310	7
hemicholinium-3	BRD-A21329147			6852385		7
hinokitiol						7
idarubicin	BRD-K69650333	DB01177	L01DB06	636362	LSM-3917|LSM-5769|LSM-6192	7
immepip						7
indinavir	BRD-K33226500	DB00224	J05AE02	5462355	LSM-5471	7
ingenol						7
isogedunin	BRD-A52326238			6708584		7
isoreserpine						7
jas07-005	BRD-K44929916			24747193		7
jas07-006	BRD-K57285282			1776583		7
jnj-16259685						7
jnj-7706621	BRD-K11636097			5330790		7
jnk-9l	BRD-K19220233			59588070		7
ketanserin						7
ku-c104135	BRD-K64822626			44607586		7
ku-c104254	BRD-K17023947			44630538		7
ku-c104488	BRD-K64409586			44640178		7
ku-c104495	BRD-K73044744			44640181		7
kuc111774n	BRD-K73037408			12387471		7
l-161982	BRD-K39733634			9961192		7
l-741742	BRD-K13211965			133008		7
l-750667						7
leoidin						7
lestaurtinib	BRD-K23192422			126565		7
linezolid	BRD-K66876909	DB00601	J01XX08	441401	LSM-5750	7
linifanib	BRD-K99749624			11485656		7
luteolin	BRD-K05236810			5280445		7
ly-16350						7
ly-294002	BRD-K27305650			3973		7
md-040	BRD-K83336168			73707398		7
md-041	BRD-K56653679			-666		7
melengestrol	BRD-K99338088			51695577		7
meloxicam	BRD-A84174393	DB00814	M01AC06	10291556		7
mepacrine	BRD-A45889380			23581813		7
metaxalone		DB00660			LSM-1929	7
methoprene-acid						7
methoxsalen	BRD-K63430059	DB00553	D05AD02|D05BA02	4114	LSM-3410	7
mitomycin-c	BRD-A48237631			5702003		7
mitoxantrone	BRD-K21680192	DB01204		5458171	LSM-2481	7
mocetinostat	BRD-K16485616			9865515		7
mocimycin						7
mosapride	BRD-A39052811			119584		7
mt-21						7
mw-shh-151	BRD-K14700434			70680405		7
mw-stk33-23	BRD-K06666320			3000022		7
mw-stk33-2a	BRD-K30849099			709391		7
naphazoline		DB06711	R01AA08|S01GA01|R01AB02		LSM-3737	7
nbi-27914						7
nefazodone		DB01149	N06AX06		LSM-4031	7
neurodazine	BRD-K22631935			16112820		7
nifenazone	BRD-K47407372			4487		7
nisoxetine						7
nobiletin						7
ochratoxin-a	BRD-K39944607			442530		7
olmesartan	BRD-K78485176	DB00275	C09CA08	130881	LSM-5893	7
olomoucine		DB02116			LSM-3857	7
oxalomalic-acid	BRD-A80574334			439620		7
oxetane	BRD-A69592287			73707606		7
oxymetazoline		DB00935	R01AA05|R01AB07|S01GA04		LSM-2353	7
p-1075						7
penicillin	BRD-A84702196			4731		7
pentobarbital	BRD-A44448661	DB00312	N05CA01	4737	LSM-1566	7
pf-562271	BRD-K99545815			11713159		7
pha-793887	BRD-K64800655			46191454		7
pidorubicine	BRD-K04548931			65348		7
pik-75	BRD-M16762496			73707389		7
pirarubicin	BRD-K83794624			11296583		7
piroxicam	BRD-A57382968	DB00554	M01AC01|M02AA07|S01BC06	22723678		7
ponatinib	BRD-K44227013	DB08901		24826799	LSM-1151	7
pramipexole	BRD-K06388322	DB00413	N04BC05	9964861	LSM-5243	7
pravastatin	BRD-A11170096	DB00175	C10AA03	4889	LSM-1760|LSM-3347|LSM-4966|LSM-5402	7
probucol		DB01599	C10AX02		LSM-3617	7
procarbazine		DB01168	L01XB01		LSM-2272	7
ql-xi-92	BRD-U73238814			BRD-U73238814		7
remacemide						7
reversine	BRD-K77286328			210332		7
rifapentine	BRD-K28346421	DB01201	J04AB05	23581793		7
rimcazole	BRD-K70490179			18528119		7
rita						7
ritodrine	BRD-K51465424	DB00867	G02CA01	33572	LSM-1664|LSM-3138	7
rk-682	BRD-A77349281			25067890		7
rufloxacin	BRD-K62374253			58258		7
sa-102042	BRD-K60454961			44504286		7
sa-102607	BRD-K16633354			44490257		7
sa-1459213	BRD-K95910173			53382764		7
sa-247615	BRD-K67870070			44507291		7
sa-792541						7
sb-218078	BRD-A06352508			3387354		7
sb-366791						7
sb-431542						7
sch-23390						7
sd-6-035-a7	BRD-K45253154			44618204		7
selinidin						7
sertindole	BRD-K69116396	DB06144	N05AE03	60149	LSM-5765	7
sibutramine	BRD-A23359898	DB01105	A08AA10	64764	LSM-5000	7
siguazodan	BRD-A91992993			72124		7
sn-38						7
src-kinase-inhibitor-i	BRD-K50495309			1474853		7
staurosporine	BRD-K70549064	DB02010		6610353	LSM-1103|LSM-6442	7
stk-249718	BRD-K81142122			906542		7
stk-397047	BRD-K80622725			460747		7
sulpiride	BRD-K51671335	DB00391	N05AL01|N05AL07	688272	LSM-5080|LSM-5624	7
tacrolimus	BRD-K69608737	DB00864	D11AH01|L04AD02	445643	LSM-3557|LSM-5735|LSM-6436	7
tak-715	BRD-K52751261			9952773		7
tc-2559						7
tenofovir	BRD-K15891719	DB00300	J05AF07	464205	LSM-5340	7
thioproperazine		DB01622	N05AB08		LSM-2170	7
topotecan	BRD-A59985574	DB01030	L01XX17	5515	LSM-4296|LSM-5662	7
trametinib	BRD-K12343256	DB08911		11707110	LSM-1143	7
tributyltin	BRD-K88145757			15096		7
triptolide	BRD-K39484304			107985		7
tyrphostin-1	BRD-K41996876			2063		7
tyrphostin-51	BRD-K47943470			5328807		7
u-0126	BRD-K91701654			5354033		7
venlafaxine	BRD-A51714012	DB00285	N06AX16|N06AX23	5656	LSM-1616	7
vu-0365118-1	BRD-K53732802			53338863		7
vu-0400071-3	BRD-A57457122			45110765		7
vu-0420364-1	BRD-K88317944			46897843		7
w-7						7
wz-3105	BRD-U00779237			BRD-U00779237		7
xl-147	BRD-K95901403			1893730		7
yc-1						7
ym-155	BRD-K76703230			10126189		7
zamifenacin	BRD-K80451230			3086618		7
zg-10	BRD-U51951544			BRD-U51951544		7

## Sheet: Module 8
Name	LINCS Pert. ID	Drugbank ID	ATC Code	Pubchem CID	LINCS ID	Module
brd-k00256608	BRD-K00256608			54649152		8
brd-k00381581	BRD-K00381581			54649295		8
brd-k02089646	BRD-K02089646			54646578		8
brd-k03013810	BRD-K03013810			54638216		8
brd-k05357743	BRD-K05357743			54618980		8
brd-k05726929	BRD-K05726929			54638789		8
brd-k06718821	BRD-K06718821			54649334		8
brd-k07244661	BRD-K07244661			54654553		8
brd-k07516181	BRD-K07516181			54654454		8
brd-k07568447	BRD-K07568447			54649569		8
brd-k09059649	BRD-K09059649			54646656		8
brd-k09068728	BRD-K09068728			54654453		8
brd-k09641927	BRD-K09641927			54632211		8
brd-k10482608	BRD-K10482608			44616894		8
brd-k10558099	BRD-K10558099			54649297		8
brd-k11088254	BRD-K11088254			54646213		8
brd-k11169037	BRD-K11169037			44501089		8
brd-k11359987	BRD-K11359987			54657517		8
brd-k11454759	BRD-K11454759			54646501		8
brd-k11977286	BRD-K11977286			54649527		8
brd-k13324372	BRD-K13324372			54631500		8
brd-k13529284	BRD-K13529284			54638574		8
brd-k14415573	BRD-K14415573			54654554		8
brd-k15935695	BRD-K15935695			54649491		8
brd-k16063494	BRD-K16063494			54646352		8
brd-k16714380	BRD-K16714380			54631319		8
brd-k16934333	BRD-K16934333			54646617		8
brd-k17139610	BRD-K17139610			54637648		8
brd-k19011062	BRD-K19011062			54649548		8
brd-k19534956	BRD-K19534956			44490364		8
brd-k20332840	BRD-K20332840			54646693		8
brd-k20827972	BRD-K20827972			54661407		8
brd-k21547311	BRD-K21547311			54649096		8
brd-k23050218	BRD-K23050218			54657632		8
brd-k23958338	BRD-K23958338			54638728		8
brd-k24133356	BRD-K24133356			54657855		8
brd-k24656059	BRD-K24656059			54639142		8
brd-k25198488	BRD-K25198488			54631576		8
brd-k26626929	BRD-K26626929			54637711		8
brd-k27720649	BRD-K27720649			54638419		8
brd-k29568987	BRD-K29568987			56835214		8
brd-k29924325	BRD-K29924325			54632111		8
brd-k30126976	BRD-K30126976			54615039		8
brd-k30438246	BRD-K30438246			54646308		8
brd-k30645599	BRD-K30645599			44485775		8
brd-k30837577	BRD-K30837577			54657537		8
brd-k31829694	BRD-K31829694			54649367		8
brd-k31846842	BRD-K31846842			54631520		8
brd-k31903015	BRD-K31903015			54646137		8
brd-k32083350	BRD-K32083350			54661440		8
brd-k32782699	BRD-K32782699			54646177		8
brd-k33761091	BRD-K33761091			54638802		8
brd-k35944454	BRD-K35944454			54631341		8
brd-k36314330	BRD-K36314330			54637993		8
brd-k36333904	BRD-K36333904			54618656		8
brd-k36462169	BRD-K36462169			54649294		8
brd-k36796217	BRD-K36796217			54654353		8
brd-k37060179	BRD-K37060179			54646296		8
brd-k37669227	BRD-K37669227			44502466		8
brd-k39669696	BRD-K39669696			54654432		8
brd-k40064462	BRD-K40064462			54638827		8
brd-k41700431	BRD-K41700431			54631455		8
brd-k45929778	BRD-K45929778			54649545		8
brd-k46178029	BRD-K46178029			54649115		8
brd-k46232974	BRD-K46232974			54646637		8
brd-k47812430	BRD-K47812430			54654440		8
brd-k50171542	BRD-K50171542			54657835		8
brd-k51034923	BRD-K51034923			54646561		8
brd-k51810646	BRD-K51810646			54638846		8
brd-k52225919	BRD-K52225919			54649547		8
brd-k54247306	BRD-K54247306			54638414		8
brd-k54636101	BRD-K54636101			54649570		8
brd-k55073475	BRD-K55073475			44501798		8
brd-k55851396	BRD-K55851396			54654475		8
brd-k56130969	BRD-K56130969			54658087		8
brd-k57638192	BRD-K57638192			54637740		8
brd-k57962577	BRD-K57962577			54649302		8
brd-k60391168	BRD-K60391168			54649397		8
brd-k60637442	BRD-K60637442			54657518		8
brd-k60836534	BRD-K60836534			54649589		8
brd-k61051532	BRD-K61051532			54649426		8
brd-k63279176	BRD-K63279176			54649223		8
brd-k63671514	BRD-K63671514			54638432		8
brd-k63903580	BRD-K63903580			54631339		8
brd-k67765874	BRD-K67765874			54646597		8
brd-k68504618	BRD-K68504618			54646673		8
brd-k70983703	BRD-K70983703			54638338		8
brd-k71195237	BRD-K71195237			54637914		8
brd-k71552321	BRD-K71552321			54649469		8
brd-k73400194	BRD-K73400194			54638783		8
brd-k73434853	BRD-K73434853			54620983		8
brd-k74318028	BRD-K74318028			56835306		8
brd-k75035820	BRD-K75035820			54615032		8
brd-k76636716	BRD-K76636716			54649312		8
brd-k78227082	BRD-K78227082			54638746		8
brd-k78704198	BRD-K78704198			54661417		8
brd-k79112806	BRD-K79112806			54615000		8
brd-k79657514	BRD-K79657514			54649472		8
brd-k80138901	BRD-K80138901			54615002		8
brd-k80439608	BRD-K80439608			44502213		8
brd-k80621614	BRD-K80621614			54646736		8
brd-k81054062	BRD-K81054062			54661453		8
brd-k81658952	BRD-K81658952			54645902		8
brd-k82462389	BRD-K82462389			54638747		8
brd-k85528826	BRD-K85528826			54638763		8
brd-k86522396	BRD-K86522396			54631458		8
brd-k87838848	BRD-K87838848			54661322		8
brd-k87920375	BRD-K87920375			54649571		8
brd-k88114920	BRD-K88114920			54638890		8
brd-k89388769	BRD-K89388769			54649002		8
brd-k90061989	BRD-K90061989			54638510		8
brd-k90281509	BRD-K90281509			44501519		8
brd-k91745259	BRD-K91745259			54646577		8
brd-k91834385	BRD-K91834385			54661437		8
brd-k92023938	BRD-K92023938			54646649		8
brd-k92947165	BRD-K92947165			54654334		8
brd-k94193354	BRD-K94193354			44492636		8
brd-k94988014	BRD-K94988014			56835452		8
brd-k95718241	BRD-K95718241			56835299		8
brd-k97717522	BRD-K97717522			54649219		8
brd-k97758158	BRD-K97758158			54646557		8
brd-k97924168	BRD-K97924168			54650139		8
brd-k98471960	BRD-K98471960			54649488		8
brd-k98850601	BRD-K98850601			54649525		8
brd-k99115033	BRD-K99115033			54638467		8
sa-1463810	BRD-K84022666			54654430		8

## Sheet: Module 9
Name	LINCS Pert. ID	Drugbank ID	ATC Code	Pubchem CID	LINCS ID	Module
brd-k00954272	BRD-K00954272			56835275		9
brd-k02076218	BRD-K02076218			54649958		9
brd-k02817669	BRD-K02817669			54631897		9
brd-k06217925	BRD-K06217925			54657828		9
brd-k07275921	BRD-K07275921			54631650		9
brd-k07381195	BRD-K07381195			44505971		9
brd-k08080638	BRD-K08080638			54631863		9
brd-k08251038	BRD-K08251038			44617508		9
brd-k08521815	BRD-K08521815			54631668		9
brd-k10657952	BRD-K10657952			54638749		9
brd-k12506756	BRD-K12506756			54654281		9
brd-k12744202	BRD-K12744202			54615040		9
brd-k14336497	BRD-K14336497			54661119		9
brd-k14471942	BRD-K14471942			54638452		9
brd-k14475668	BRD-K14475668			44489655		9
brd-k19865807	BRD-K19865807			54646456		9
brd-k21528100	BRD-K21528100			54638315		9
brd-k23664396	BRD-K23664396			54654259		9
brd-k24175855	BRD-K24175855			54661012		9
brd-k24390300	BRD-K24390300			54631890		9
brd-k24769439	BRD-K24769439			54657573		9
brd-k24890551	BRD-K24890551			54638653		9
brd-k25050358	BRD-K25050358			44492573		9
brd-k26581628	BRD-K26581628			44505004		9
brd-k27728416	BRD-K27728416			54618282		9
brd-k27865298	BRD-K27865298			56835578		9
brd-k31569005	BRD-K31569005			44483910		9
brd-k32581454	BRD-K32581454			54657690		9
brd-k33799929	BRD-K33799929			54646505		9
brd-k36008374	BRD-K36008374			54649946		9
brd-k36747900	BRD-K36747900			54638598		9
brd-k37303684	BRD-K37303684			54638394		9
brd-k38320477	BRD-K38320477			54631646		9
brd-k41513229	BRD-K41513229			44486997		9
brd-k41871066	BRD-K41871066			54615025		9
brd-k41880142	BRD-K41880142			44505163		9
brd-k42397226	BRD-K42397226			54631840		9
brd-k44737208	BRD-K44737208			54631904		9
brd-k46446437	BRD-K46446437			54649893		9
brd-k47571551	BRD-K47571551			44505593		9
brd-k47977047	BRD-K47977047			54650155		9
brd-k48222931	BRD-K48222931			44492062		9
brd-k49014970	BRD-K49014970			54631609		9
brd-k49634971	BRD-K49634971			54658025		9
brd-k50819157	BRD-K50819157			54631647		9
brd-k53980138	BRD-K53980138			54631614		9
brd-k54647996	BRD-K54647996			44495442		9
brd-k55362990	BRD-K55362990			54654133		9
brd-k58129723	BRD-K58129723			54661140		9
brd-k58360282	BRD-K58360282			54637959		9
brd-k58439833	BRD-K58439833			54657824		9
brd-k59757264	BRD-K59757264			54631628		9
brd-k59830209	BRD-K59830209			54645872		9
brd-k60471354	BRD-K60471354			54638460		9
brd-k60602279	BRD-K60602279			54631968		9
brd-k62191543	BRD-K62191543			44488698		9
brd-k62638625	BRD-K62638625			54654480		9
brd-k63827443	BRD-K63827443			54657854		9
brd-k64630692	BRD-K64630692			54631629		9
brd-k65395273	BRD-K65395273			54638224		9
brd-k66147676	BRD-K66147676			54631802		9
brd-k68253248	BRD-K68253248			44504736		9
brd-k69178842	BRD-K69178842			54657871		9
brd-k69293497	BRD-K69293497			54631726		9
brd-k70345064	BRD-K70345064			44497255		9
brd-k75486920	BRD-K75486920			54631816		9
brd-k75845944	BRD-K75845944			44497076		9
brd-k76379937	BRD-K76379937			54654231		9
brd-k76472157	BRD-K76472157			54631663		9
brd-k76856691	BRD-K76856691			54650182		9
brd-k77326001	BRD-K77326001			49843262		9
brd-k79157597	BRD-K79157597			54631722		9
brd-k80940272	BRD-K80940272			54646046		9
brd-k81736443	BRD-K81736443			54645966		9
brd-k81821583	BRD-K81821583			44505056		9
brd-k82071478	BRD-K82071478			54638468		9
brd-k82906409	BRD-K82906409			44505368		9
brd-k83072410	BRD-K83072410			54638784		9
brd-k88959773	BRD-K88959773			54631626		9
brd-k89631978	BRD-K89631978			54658070		9
brd-k92758184	BRD-K92758184			54638473		9
brd-k92803302	BRD-K92803302			44488170		9
brd-k93140279	BRD-K93140279			54638786		9
brd-k94557542	BRD-K94557542			54654481		9
brd-k94809766	BRD-K94809766			54615038		9
brd-k95722922	BRD-K95722922			54631825		9
brd-k99515159	BRD-K99515159			54631828		9
brd-k99718824	BRD-K99718824			56835451		9

## Sheet: Module 10
Name	LINCS Pert. ID	Drugbank ID	ATC Code	Pubchem CID	LINCS ID	Module
a-23187	BRD-K41431477			11957499		10
abt-737						10
ag-592	BRD-K89930444			5467485		10
ag-879	BRD-K59469039			5353385		10
akt-inhibitor-iv						10
alexidine	BRD-A42335949			18968508		10
anagrelide	BRD-K62200014	DB00261	L01XX35	42786	LSM-3380	10
artesunate	BRD-A47829399			73707396		10
at-csc-07	BRD-K24564544			6538121		10
at-csc-18	BRD-K83778500			49843203		10
atorvastatin	BRD-U88459701	DB01076	C10AA05	BRD-U88459701	LSM-5164|LSM-5771	10
avermectin	BRD-A23689620			73707505		10
bax-channel-blocker						10
benzethonium	BRD-K72723676			8478		10
bibx-1382	BRD-K70914287			6918508		10
bithionol	BRD-K39120595	DB04813	P02BX01|D10AB01	2406	LSM-2862	10
bjm-csc-15	BRD-A32595718			24816775		10
bmy-45778	BRD-K84895041			127861		10
bo2-inhibits-rad51						10
brd-a06276885						10
brd-a12083771						10
brd-a68061604	BRD-A68061604			21422218		10
brd-a75301702	BRD-A75301702			25109904		10
brd-k00028814	BRD-K00028814			44142046		10
brd-k00540336	BRD-K00540336			54666615		10
brd-k01121114						10
brd-k01591707	BRD-K01591707			44494083		10
brd-k02025760	BRD-K02025760			44617931		10
brd-k04534322	BRD-K04534322			44511132		10
brd-k05153001	BRD-K05153001			665013		10
brd-k05278519	BRD-K05278519			54619148		10
brd-k06405410	BRD-K06405410			24868581		10
brd-k07023879	BRD-K07023879			24869062		10
brd-k07339740	BRD-K07339740			54657692		10
brd-k08448573	BRD-K08448573			44511133		10
brd-k11987803	BRD-K11987803			6166563		10
brd-k15050703	BRD-K15050703			54615109		10
brd-k16290432	BRD-K16290432			23863781		10
brd-k17712926	BRD-K17712926			54647107		10
brd-k18163752	BRD-K18163752			24030598		10
brd-k18710049	BRD-K18710049			54618864		10
brd-k19166598	BRD-K19166598			44618018		10
brd-k20109053	BRD-K20109053			60185092		10
brd-k20168484	BRD-K20168484			3651377		10
brd-k21064560						10
brd-k23319301	BRD-K23319301			71758969		10
brd-k26119753	BRD-K26119753			60184001		10
brd-k27431449	BRD-K27431449			54631223		10
brd-k28934562	BRD-K28934562			71759739		10
brd-k31706415	BRD-K31706415			23748696		10
brd-k32389477	BRD-K32389477			44619439		10
brd-k33720404	BRD-K33720404			6538121		10
brd-k36087356	BRD-K36087356			2769230		10
brd-k36192494	BRD-K36192494			54617784		10
brd-k37184875	BRD-K37184875			60191193		10
brd-k37940862	BRD-K37940862			46930969		10
brd-k38634661	BRD-K38634661			53338813		10
brd-k38805748	BRD-K38805748			44537717		10
brd-k39096267	BRD-K39096267			73357429		10
brd-k39597586	BRD-K39597586			54637856		10
brd-k39829853	BRD-K39829853			53338811		10
brd-k41335306	BRD-K41335306			54666693		10
brd-k41652870	BRD-K41652870			3190037		10
brd-k41845021	BRD-K41845021			46930970		10
brd-k43069600	BRD-K43069600			2769158		10
brd-k43286821	BRD-K43286821			54615637		10
brd-k44242139	BRD-K44242139			60185091		10
brd-k44732214	BRD-K44732214			60190163		10
brd-k45534781	BRD-K45534781			60188647		10
brd-k45627302	BRD-K45627302			60191105		10
brd-k45842176	BRD-K45842176			44511205		10
brd-k49111930	BRD-K49111930			54637855		10
brd-k49477330	BRD-K49477330			54666672		10
brd-k50776152	BRD-K50776152			824820		10
brd-k61776140	BRD-K61776140			44503649		10
brd-k62169556	BRD-K62169556			24868692		10
brd-k63158888	BRD-K63158888			54666625		10
brd-k63423329	BRD-K63423329			54666687		10
brd-k63569039	BRD-K63569039			3235086		10
brd-k65955264	BRD-K65955264			5716367		10
brd-k66383562	BRD-K66383562			54654477		10
brd-k70489510	BRD-K70489510			54617932		10
brd-k70771662	BRD-K70771662			1471787		10
brd-k70891562	BRD-K70891562			5417654		10
brd-k72451865	BRD-K72451865			24868588		10
brd-k73008154	BRD-K73008154			54666534		10
brd-k73155123	BRD-K73155123			24869094		10
brd-k73261812						10
brd-k74461819	BRD-K74461819			54666677		10
brd-k75725875	BRD-K75725875			60183411		10
brd-k78075916	BRD-K78075916			74981		10
brd-k78385490	BRD-K78385490			56643206		10
brd-k80062189	BRD-K80062189			21115409		10
brd-k80169513	BRD-K80169513			54657746		10
brd-k80786583	BRD-K80786583			44616501		10
brd-k81665681	BRD-K81665681			54615696		10
brd-k82621995	BRD-K82621995			54638024		10
brd-k82750814	BRD-K82750814			60182963		10
brd-k83213280	BRD-K83213280			928277		10
brd-k84421793						10
brd-k85211514	BRD-K85211514			49843416		10
brd-k87125912	BRD-K87125912			54666674		10
brd-k89000102	BRD-K89000102			49843444		10
brd-k91663486	BRD-K91663486			54666678		10
brd-k91913968	BRD-K91913968			5417654		10
brd-k92543914	BRD-K92543914			60184911		10
brd-k93215584	BRD-K93215584			23975579		10
brd-k98731749	BRD-K98731749			44618522		10
brd-k98936959	BRD-K98936959			44618011		10
brd-k99582188	BRD-K99582188			8056691		10
brefeldin-a	BRD-A17065207			5362868		10
caffeic-acid	BRD-K84709232			5281787		10
calmidazolium	BRD-A26199074			2531		10
cam-9-027-3						10
cay-10618						10
cccp	BRD-K15616905			2603		10
cct036477	BRD-A22997170			3634881		10
cd-1530						10
cerivastatin	BRD-K81169441	DB00439	C10AA06	23663992	LSM-5869	10
cgk-733	BRD-A50737080			6605258		10
cgp-37157	BRD-A35623999			2688		10
cgp-57380	BRD-K42500029			11644425		10
cgp-71683	BRD-K31912990			5312114		10
chembl-374350						10
chlorhexidine	BRD-K52256627	DB00878	A01AB03|B05CA02|D08AC02|D09AA12|R02AA05|S01AX09|S02AA09|S03AA04|D08AE02	12303047	LSM-5633	10
chlormadinone	BRD-A01593789			6710779		10
chlorpromazine	BRD-K89997465	DB00477		6240	LSM-4017	10
clomethiazole	BRD-K50422030			10783		10
col-3	BRD-A59431241			73707525		10
cot-10b						10
cyclosporin-a	BRD-A69815203			5280754		10
dcebio	BRD-K32526544			656765		10
dg-041						10
dichlorobenzamil	BRD-K12906962			6610300		10
fccp						10
fit						10
flecainide	BRD-A09472452	DB01195	C01BC04	3356	LSM-1297	10
fluphenazine	BRD-K55127134	DB00623	N05AB02	3372	LSM-3226	10
fluvastatin	BRD-K66296774	DB01095	C10AA04	23663976	LSM-3475|LSM-5520|LSM-6433	10
gr-127935						10
gsk-3-inhibitor-ix	BRD-K04923131			11405589		10
gw-405833						10
h-89						10
hdaci1,2+3_mix	BRD2492+BRD3308			BRD2492+BRD3308		10
heliomycin	BRD-K64517075			5282060		10
hg-6-64-01	BRD-U37049823			BRD-U37049823		10
i-070759	BRD-K86761848			24086306		10
i-505056	BRD-K94173926			23975549		10
i-606051	BRD-K16533489			23891056		10
i-606061	BRD-K77877933			23891514		10
ikk-16						10
ikk-2-inhibitor-v						10
importazole						10
ionomycin	BRD-A94810754			73652146		10
isoquercetin	BRD-K73991644			5280804		10
ispinesib	BRD-K64881305			6851740		10
ivermectin	BRD-K24652731	DB00602	P02CF01	3085416	LSM-1593|LSM-5397	10
jw-7-24-1	BRD-U68942961			BRD-U68942961		10
km-03949sc	BRD-K28120860			2820381		10
ko-143						10
lasalocid	BRD-A72711497			6708465		10
loperamide		DB00836	A07DA03|A07DA05		LSM-3365	10
lovastatin	BRD-A70155556	DB00227	C10AA02	3565209	LSM-2189|LSM-5348|LSM-6486	10
ly-303511						10
lylamine						10
malonoben						10
mammea-a						10
meclocycline						10
methyl-benzethonium	BRD-K46531780			5702238		10
methylene-blue						10
methylergometrine	BRD-K34685430	DB00353	G02AB01	8226	LSM-1695|LSM-2758	10
mevastatin	BRD-K32403583	DB06693		40488233		10
midostaurin						10
minocycline	BRD-A41020680	DB01017	A01AB23|J01AA08	44246707		10
mk-2206						10
nelfinavir	BRD-K74117820	DB00220	J05AE04	64142	LSM-5702|LSM-5819	10
niclosamide	BRD-K35960502	DB06803	P02DA01	4477	LSM-2787	10
nifuroxazide	BRD-K26104851			5337997		10
niguldipine	BRD-A43331270			71317558		10
nitazoxanide	BRD-K96471533	DB00507	P01AX11	41684	LSM-6002	10
nnc-05-2090						10
nnc-55-0396						10
nonoxynol-9		DB06804			LSM-3971	10
ntncb						10
nutlin-3	BRD-A12230535			216345		10
nvp-aew541	BRD-K98333955			46881851		10
obatoclax	BRD-K15600710			11404337		10
oligomycin-a	BRD-K74133369			73707429		10
oligomycin-c	BRD-K05350981			5281901		10
oxindole-i						10
p-aminophenethylspiperone	BRD-K91862102			125085		10
paroxetine	BRD-K37991163	DB00715	N06AB05	62878	LSM-2843|LSM-5101	10
pd-198306						10
penfluridol						10
perhexiline	BRD-A19633847	DB01074	C08EX02	5284439	LSM-4353	10
perphenazine	BRD-K10995081	DB00850	N05AB03	4748	LSM-2224	10
pha-665752						10
pimozide		DB01100	N05AG02		LSM-2001	10
promazine	BRD-K06980535	DB00420	N05AA03|N05AA02|N05AA01|N05AA04|N05AA05	5887	LSM-2137	10
purmorphamine						10
pyrvinium	BRD-M08470251			73707346		10
reserpine	BRD-K44495371	DB00206	C02AA02	11908593	LSM-1758|LSM-2816|LSM-4162|LSM-5557	10
rhodomyrtoxin	BRD-K13725475			4445621		10
rhodomyrtoxin-b	BRD-A08003242			3270699		10
rjc-00245sc	BRD-K34363599			2728620		10
rottlerin	BRD-K39256324			5281847		10
rs-17053						10
rs-504393						10
sa-1458163	BRD-K87723457			54658692		10
sa-1478088	BRD-K73395020			11292680		10
sa-1921456	BRD-K74381836			54666570		10
sa-425500	BRD-K45818044			44498587		10
sa-792728						10
sch-79797						10
selamectin	BRD-A58564983			16667695		10
simvastatin	BRD-K22134346	DB00641	C10AA01	54454	LSM-1830|LSM-2492|LSM-5417|LSM-6463	10
spiperone	BRD-K55468218			5265		10
spiramide	BRD-K94512704			68186		10
sr-12813	BRD-K67097529			446313		10
suloctidil	BRD-K42635745			657255		10
t-98475						10
tegaserod	BRD-K21806131	DB01079	A06AX06	6918369		10
terfenadine	BRD-A06352418	DB00342	R06AX12	5405	LSM-1273	10
thapsigargin	BRD-K69023402			446378		10
thiazolopyrimidine	BRD-A75517195			5758458		10
thioridazine	BRD-A84481105	DB00679	N05AC02	66062	LSM-1863	10
tigecycline	BRD-A34462049	DB00560	J01AA12	73707446		10
tl-aa09	BRD-K29830875			73707385		10
tosyllysyl-chloromethyl-ketone						10
trapidil						10
triciribine	BRD-K80431395			65399		10
triclosan	BRD-K41731458	DB08604		5564	LSM-2929	10
trifluoperazine	BRD-K89732114	DB00831	N05AB06	5351168	LSM-4010	10
tyrphostin-a9	BRD-K40255344			5614		10
tyrphostin-ag-556	BRD-K14441456			5353391		10
vanoxerine		DB03701				10
verteporfin	BRD-M45964048	DB00460	S01LA01	51371447		10
wiskostatin						10
zk-164015						10
zk-93423						10

[truncated: 10 more sheets: Module 11, Module 12, Module 13, Module 14, Module 15, Module 16, Module 17, Module 18, Module 19, Module 20]
