# Supplementary material for: Systems Pharmacogenomic Landscape of Drug Similarities from LINCS data: Drug Association Networks
Source: Sci Rep. 2019 May 24;9:7849. doi: 10.1038/s41598-019-44291-3 (PMC6534546; doi:10.1038/s41598-019-44291-3)
Supplement: Supplementary file 2 — Supplementary Dataset 1 [file 41598_2019_44291_MOESM2_ESM.zip › Approved-Drugs-Modules.xlsx]

## Sheet: Module 1
Name	Drugbank ID	ATC Code	Pubchem CID	LINCS ID	Module
Geldanamycin	DB02424		46936377	LSM-1108|LSM-1373	1
Sirolimus	DB00877	L04AA10	53627520	LSM-1052|LSM-4886|LSM-6188	1
Vorinostat	DB02546	L01XX38	5311	LSM-3828	1
2-(4-Morpholinyl)-8-Phenyl-4h-1-Benzopyran-4-One	DB02656		3973	LSM-2597	1
3-[(1R)-1-(2,6-dichloro-3-fluorophenyl)ethoxy]-5-(1-piperidin-4-yl-1H-pyrazol-4-yl)pyridin-2-amine	DB08700		11626560	LSM-1027	1
Crizotinib	DB08865	L01XE16	11626560	LSM-1027	1
Thioridazine	DB00679	N05AC02	5452	LSM-1863	1
Perhexiline	DB01074	C08EX02	4746	LSM-4353	1
9-HYDROXY-4-PHENYL-6H-PYRROLO[3,4-C]CARBAZOLE-1,3-DIONE	DB04608		4369491	LSM-3862	1
Paroxetine	DB00715	N06AB05	43815	LSM-2843|LSM-5101	1
Cyclosporine	DB00091	L04AD01|S01XA18	5280754	LSM-1507|LSM-1703|LSM-2280	1
Dasatinib	DB01254	L01XE06	3062316	LSM-1020	1
Simvastatin	DB00641	C10AA01	54454	LSM-1830|LSM-2492|LSM-5417|LSM-6463	1
Mibefradil	DB01388	C08CX01	60663	LSM-2192|LSM-5062	1
Dabrafenib	DB08912		44462760	LSM-6303	1
Fulvestrant	DB00947	L02BA03	17756771	LSM-1895|LSM-4986|LSM-6504	1
Terfenadine	DB00342	R06AX12	5405	LSM-1273	1
Fluvastatin	DB01095	C10AA04	1548972	LSM-3475|LSM-5520|LSM-6433	1
Amlodipine	DB00381	C08CA01	2162	LSM-1388	1
Triflupromazine	DB00508		5568	LSM-3421	1
Clomifene	DB00882	G03GB02	1548953	LSM-2072	1
Afatinib	DB08916	L01XE13	10184653	LSM-1133|LSM-5742	1
Afimoxifene	DB04468		5352135	LSM-2071	1
Nortriptyline	DB00540	N06AA10	4543	LSM-4039	1
CI-1033	DB05424			LSM-1120	1
Tamoxifen	DB00675	L02BA01	2733526	LSM-2966	1
Thiothixene	DB01623	N05AF04	941651	LSM-4196	1
Calcipotriol	DB02300	D05AX02	5288783	LSM-3254	1
Lovastatin	DB00227	C10AA02	53232	LSM-2189|LSM-5348|LSM-6486	1
Cerivastatin	DB00439	C10AA06	446156	LSM-5869	1
5-QUINOXALIN-6-YLMETHYLENE-THIAZOLIDINE-2,4-DIONE	DB04769		5289247	LSM-1054	1
AZD2171	DB04849		9933475	LSM-5926	1
LATRUNCULIN B	DB08080		6436219	LSM-4352	1
1-Ter-Butyl-3-P-Tolyl-1h-Pyrazolo[3,4-D]Pyrimidin-4-Ylamine	DB01809		1400	LSM-3047	1
1-Tert-Butyl-3-(4-Chloro-Phenyl)-1h-Pyrazolo[3,4-D]Pyrimidin-4-Ylamine	DB03023			LSM-4153	1
Maprotiline	DB00934	N06AA21	4011	LSM-2043	1
(1S,4S)-4-(3,4-dichlorophenyl)-N-methyl-1,2,3,4-tetrahydronaphthalen-1-amine	DB08567		68617	LSM-3843|LSM-5673	1
Chlorpromazine	DB00477		2726	LSM-4017	1
Sertraline	DB01104	N06AB06	68617	LSM-3843|LSM-5673	1
Sunitinib	DB01268	L01XE04	5329102	LSM-1176	1
Raloxifene	DB00481	G03XC01	5035	LSM-3425	1
Perphenazine	DB00850	N05AB03	4748	LSM-2224	1
Valdecoxib	DB00580	M01AH03	119607	LSM-5305	1
Pimozide	DB01100	N05AG02	16362	LSM-2001	1
Chlorprothixene	DB01239	N05AF03	667466	LSM-3310	1
Loperamide	DB00836	A07DA03|A07DA05	3955	LSM-3365	1
Trimipramine	DB00726		5584	LSM-1371	1
N~6~-cyclohexyl-N~2~-(4-morpholin-4-ylphenyl)-9H-purine-2,6-diamine	DB07340		210332	LSM-5842	1
Toremifene	DB00539	L02BA02	3005573	LSM-3135	1
Vemurafenib	DB08881	L01XE15	42611257	LSM-1068	1
Tacrolimus	DB00864	D11AH01|L04AD02	445643	LSM-3557|LSM-5735|LSM-6436	1
4-(4-CHLOROPHENYL)-4-[4-(1H-PYRAZOL-4-YL)PHENYL]PIPERIDINE	DB07859			LSM-1155	1
Alimemazine	DB01246	R06AD01	5574	LSM-1599	1
Reserpine	DB00206	C02AA02	5770	LSM-1758|LSM-2816|LSM-4162|LSM-5557	1
Promazine	DB00420	N05AA03|N05AA02|N05AA01|N05AA04|N05AA05	4926	LSM-2137	1
(S)-Wiskostatin	DB01731		448668	LSM-1364	1
Phenolphthalein	DB04824	A06AB04	4764	LSM-2432	1
6-({5-fluoro-2-[(3,4,5-trimethoxyphenyl)amino]pyrimidin-4-yl}amino)-2,2-dimethyl-2H-pyrido[3,2-b][1,4]oxazin-3(4H)-one	DB07159		11213558	LSM-1040	1
Mifepristone	DB00834	G03XB01	55245	LSM-1569|LSM-2822|LSM-5552	1
Treprostinil	DB00374	B01AC21	6918140		1
Astemizole	DB00637	R06AX11	2247	LSM-5502	1
Amiodarone	DB01118	C01BD01	2157	LSM-2379	1
PICEATANNOL	DB08399		667639	LSM-2575	1
Alprazolam	DB00404	N05BA12	2118	LSM-5460	1
Fluoxetine	DB00472	N06AB03	3386	LSM-1449	1
Fluphenazine	DB00623	N05AB02	3372	LSM-3226	1
Atorvastatin	DB01076	C10AA05	4636594	LSM-5164|LSM-5771	1
Rosuvastatin	DB01098	C10AA07	446157	LSM-3865	1
Ciclopirox	DB01188	D01AE14|G01AX12	2749	LSM-5307	1
Fluocinolone Acetonide	DB00591	S02BA08|C05AA10|D07AC04|S01BA15	6215	LSM-1804|LSM-5482|LSM-5988	1
Orlistat	DB01083	A08AB01	3034010	LSM-5724	1
(3R)-N-methyl-3-phenyl-3-[4-(trifluoromethyl)phenoxy]propan-1-amine	DB08472		1548970	LSM-1449	1
(3S)-N-methyl-3-phenyl-3-[4-(trifluoromethyl)phenoxy]propan-1-amine	DB08544		1548968	LSM-1449	1
Methylergometrine	DB00353	G02AB01	8226	LSM-1695|LSM-2758	1
Ethopropazine	DB00392	N04AA05	3290	LSM-1342	1
Desoximetasone	DB00547	D07AC03|D07XC02	5311067	LSM-1602|LSM-5448	1
N-[2-(4-BROMOCINNAMYLAMINO)ETHYL]-5-ISOQUINOLINE SULFONAMIDE	DB07995			LSM-2608	1
Ketoconazole	DB01026	D01AC08|G01AF11|J02AB02	3823	LSM-5148|LSM-5430|LSM-6434	1
Aripiprazole	DB01238	N05AX12	60795	LSM-5776	1
2,6-Dihydroanthra/1,9-Cd/Pyrazol-6-One	DB01782		8515	LSM-1163	1
Prenylamine	DB04825	C01DX02		LSM-4963	1
N-(2,2,2-TRIFLUOROETHYL)-N-{4-[2,2,2-TRIFLUORO-1-HYDROXY-1-(TRIFLUOROMETHYL)ETHYL]PHENYL}BENZENESULFONAMIDE	DB07080		447912	LSM-2509	1
Azithromycin	DB00207	J01FA10|S01AA26	447043	LSM-5821	1
Clemastine	DB00283	R06AA04|D04AA14	26987	LSM-2655	1
Amitriptyline	DB00321	N06AA09	2160	LSM-3190	1
Remoxipride	DB00409	N05AL04	54477	LSM-3202	1
Amoxapine	DB00543	N06AA17	2170	LSM-2021	1
Dextropropoxyphene	DB00647	N02AC04|N02AC54|N02AC74	200742	LSM-5079	1
Trifluoperazine	DB00831	N05AB06	5566	LSM-4010	1
Norgestimate	DB00957	G03AA11	5360970	LSM-1266|LSM-5384	1
Varenicline	DB01273	N07BA03	5310966	LSM-5358	1
(2s,3s)-Trans-Dihydroquercetin	DB02224		439533	LSM-5990|LSM-5997	1
N-{3-[(5-chloro-1H-pyrrolo[2,3-b]pyridin-3-yl)carbonyl]-2,4-difluorophenyl}propane-1-sulfonamide	DB06999			LSM-1049	1

## Sheet: Module 2
Name	Drugbank ID	ATC Code	Pubchem CID	LINCS ID	Module
Betamethasone	DB00443	A07EA04|C05AA05|D07AC01|D07XC01|H02AB01|R01AD06|R03BA04|S01BA06|S01CB04|S02BA07|S03BA03	9782	LSM-1248|LSM-1303|LSM-2864|LSM-4412|LSM-4466|LSM-5202|LSM-5512	2
Clobetasol propionate	DB01013	D07AD01	32798	LSM-1414|LSM-1697|LSM-5281|LSM-5904	2
Dexamethasone	DB01234	A01AC02|C05AA09|D07AB19|D07XB05|D10AA03|H02AB02|R01AD03|S01BA01|S01CB01|S02BA06|S03BA01	5743	LSM-1248|LSM-1303|LSM-2864|LSM-4412|LSM-4466|LSM-5202|LSM-5512	2
N-{[(2R)-2,3-dihydroxypropyl]oxy}-3,4-difluoro-2-[(2-fluoro-4-iodophenyl)amino]benzamide	DB07101		9826528	LSM-1101|LSM-5068	2
Diflorasone	DB00223	D07AC10	71415	LSM-1241|LSM-3369|LSM-5872	2
Fluticasone Propionate	DB00588	D07AC17|R01AD08|R03BA05	444036	LSM-3384|LSM-5291|LSM-5328	2
Budesonide	DB01222	A07EA06|D07AC09|R01AD05|R03BA02	5281004	LSM-1472|LSM-1673|LSM-1835|LSM-5090	2
Flurandrenolide	DB00846		15209	LSM-1605|LSM-1993|LSM-5687	2
Flunisolide	DB00180	R01AD04|R03BA03	82153	LSM-1711|LSM-3089|LSM-5356	2
Beclomethasone	DB00394	A07EA07|D07AC15|R01AD01|R03BA01	21700	LSM-4209|LSM-5838	2
Triamcinolone	DB00620	A01AC01|D07AB09|D07XB02|H02AB08|R01AD11|R03BA06|S01BA05|C05AA12	31307	LSM-1503|LSM-3736|LSM-5391	2
(11alpha,14beta)-11,17,21-trihydroxypregn-4-ene-3,20-dione	DB07886		5754	LSM-1785|LSM-5980|LSM-6492|LSM-6649	2
Iopanoic acid	DB08946		3735	LSM-1545	2
Hydrocortisone	DB00741	A01AC03|A07EA02|C05AA01|D07AA02|D07AB02|D07AB11|D07AC16|D07XA01|H02AB09|S01BA02|S01CB03|S02BA01	5754	LSM-1785|LSM-5980|LSM-6492|LSM-6649	2
Fluocinonide	DB01047	C05AA11|D07AC08	9642	LSM-1337|LSM-19002|LSM-5579	2
Carbinoxamine	DB00748	R06AA08	2564	LSM-1435	2
Levofloxacin	DB01137	J01MA12|S01AE05	149096	LSM-4370|LSM-5270	2
Ofloxacin	DB01165	J01MA01|S01AE01|S02AA16	4583	LSM-4370|LSM-5270	2
Dextrofloxacine	DB03034		452723	LSM-4370|LSM-5270	2
Estradiol	DB00783	G03CA01|G03CA03|L02AA02|L02AA03	5757	LSM-1367|LSM-2421|LSM-6474	2
Trametinib	DB08911		11707110	LSM-1143	2
Fluorometholone	DB00324	C05AA06|D07AB06|D07XB04|D10AA01|S01BA07|S01CB05	9878	LSM-1325|LSM-25624|LSM-5306	2
Etamivan	DB08989		9363	LSM-2846	2
Amcinonide	DB00288	D07AC11	443958	LSM-1487|LSM-4981|LSM-5564	2
Enalapril	DB00584	C09AA02	5388962	LSM-3282|LSM-5558	2
Thalidomide	DB01041	L04AX02	5426	LSM-1914	2
Huperaine A	DB01928		854026	LSM-1581|LSM-5335|LSM-5567	2
Gamma-Phenyl-Butyric Acid	DB02000		4775	LSM-5751|LSM-6715	2
Thiotepa	DB04572	L01AC01	5453	LSM-2194	2
Huperzine A	DB04864		5912039	LSM-1581|LSM-5335|LSM-5567	2
R115777	DB04960			LSM-6258|LSM-6259	2
Pazopanib	DB06589	L01XE11		LSM-1114	2
N-[4-(1-BENZOYLPIPERIDIN-4-YL)BUTYL]-3-PYRIDIN-3-YLPROPANAMIDE	DB07656		9543513	LSM-6279	2
Pindolol	DB00960	C07AA03|C07AA14|C07AA17	4828	LSM-1953|LSM-24941	2
Lapatinib	DB01259	L01XE07	208908	LSM-1051	2
Cis-4-Cyano-4-[3-(Cyclopentyloxy)-4-Methoxyphenyl]Cyclohexanecarboxylic Acid	DB03849		151170	LSM-5719	2

## Sheet: Module 3
Name	Drugbank ID	ATC Code	Pubchem CID	LINCS ID	Module
Staurosporine	DB02010		44120114	LSM-1103|LSM-6442	3
5-[(E)-(5-CHLORO-2-OXO-1,2-DIHYDRO-3H-INDOL-3-YLIDENE)METHYL]-N-[2-(DIETHYLAMINO)ETHYL]-2,4-DIMETHYL-1H-PYRROLE-3-CARBOXAMIDE	DB08009		5329103	LSM-4677	3
Epirubicin	DB00445	L01DB03	41867	LSM-1622|LSM-1799|LSM-2078|LSM-4062	3
Doxorubicin	DB00997	L01DB01	31703	LSM-1622|LSM-1799|LSM-2078|LSM-4062	3
Idarubicin	DB01177	L01DB06	42890	LSM-3917|LSM-5769|LSM-6192	3
Camptothecin	DB04690		24360	LSM-1442|LSM-4611	3
(2S)-2-({6-[(3-AMINO-5-CHLOROPHENYL)AMINO]-9-ISOPROPYL-9H-PURIN-2-YL}AMINO)-3-METHYLBUTAN-1-OL	DB07379		6914609	LSM-2151	3
6-[4-(2-piperidin-1-ylethoxy)phenyl]-3-pyridin-4-ylpyrazolo[1,5-a]pyrimidine	DB08597		11524144	LSM-3207	3
Daunorubicin	DB00694	L01DB02	30323	LSM-1731|LSM-2962|LSM-4891|LSM-5967	3
Teniposide	DB00444	L01CB02	34698	LSM-1483	3
Mitoxantrone	DB01204		4212	LSM-2481	3
(2S)-1-(1H-INDOL-3-YL)-3-{[5-(3-METHYL-1H-INDAZOL-5-YL)PYRIDIN-3-YL]OXY}PROPAN-2-AMINE	DB08073		10172943	LSM-1045	3
Flavopiridol	DB03496		5287969	LSM-1011	3
Dactinomycin	DB00970	L01DA01	457193	LSM-5783	3
Topotecan	DB01030	L01XX17	60700	LSM-4296|LSM-5662	3
2-Fluoroadenosine	DB04441		46936980	LSM-4828|LSM-5023|LSM-5747	3
4-{[(2,6-dichlorophenyl)carbonyl]amino}-N-piperidin-4-yl-1H-pyrazole-3-carboxamide	DB08142		11338033	LSM-1004	3
(2S)-1,3-benzothiazol-2-yl{2-[(2-pyridin-3-ylethyl)amino]pyrimidin-4-yl}ethanenitrile	DB08022		46937117	LSM-1034	3
Pitavastatin	DB08860	C10AA08	5282452	LSM-5439	3
Purvalanol A	DB04751		456214	LSM-3118|LSM-4292	3
Temsirolimus	DB06287	L01XE09	86277830	LSM-4295	3
5-iodotubercidin	DB04604			LSM-4349	3
Flufenamic Acid	DB02266	M01AG03	3371	LSM-2973	3
Ponatinib	DB08901		24826799	LSM-1151	3
Mitomycin	DB00305	L01DC03	5746	LSM-1590|LSM-5621|LSM-6310	3
3-(4-HYDROXYPHENYL)-1-(2,4,6-TRIHYDROXYPHENYL)PROPAN-1-ONE	DB07810			LSM-6221	3
Floxuridine	DB00322		5790	LSM-5157|LSM-5588	3
Biperiden	DB00810	N04AA02	2381	LSM-1235|LSM-1495|LSM-6403	3
LE-SN38	DB05482		104842	LSM-6189	3
Aciclovir	DB00787	D06BB03|J05AB01|S01AD03	2022	LSM-5459	3
iontophoretic acyclovir	DB05347		2022	LSM-5459	3
Gefitinib	DB00317	L01XE02	123631	LSM-1098	3
Erlotinib	DB00530	L01XE03	176870	LSM-1097	3
Nizatidine	DB00585	A02BA04	3033637	LSM-3031	3
Clopidogrel	DB00758	B01AC04	60606	LSM-15331|LSM-5415	3
Piretanide	DB02925	C03CA03	4849	LSM-3959	3
(2E,4E)-11-METHOXY-3,7,11-TRIMETHYLDODECA-2,4-DIENOIC ACID	DB08175		5288795	LSM-1528	3
Gemcitabine	DB00441	L01BC05	60750	LSM-4273|LSM-5333	3
REL-(9R,12S)-9,10,11,12-TETRAHYDRO-9,12-EPOXY-1H-DIINDOLO[1,2,3-FG:3',2',1'-KL]PYRROLO[3,4-I][1,6]BENZODIAZOCINE-1,3(2H)-DIONE	DB08683		447446	LSM-1274	3
Methoxsalen	DB00553	D05AD02|D05BA02	4114	LSM-3410	3
N-(6-Aminohexyl)-5-Chloro-1-Naphthalenesulfonamide	DB04513			LSM-4021	3
Chloramphenicol	DB00446	D06AX02|D10AF03|G01AA05|J01BA01|S01AA01|S02AA01|S03AA08	5959	LSM-20955|LSM-5069|LSM-5256	3
Quinacrine	DB01103		237	LSM-1577	3
4-[4-(2,3-DIHYDRO-1,4-BENZODIOXIN-6-YL)-3-METHYL-1H-PYRAZOL-5-YL]-6-ETHYLBENZENE-1,3-DIOL	DB07594		6749166		3
N~2~,N~2~-DIMETHYL-N~1~-(6-OXO-5,6-DIHYDROPHENANTHRIDIN-2-YL)GLYCINAMIDE	DB08348		4858	LSM-4937	3
Mycophenolic acid	DB01024		446541	LSM-2681	3
4-[(3-CHLORO-4-{[(2R)-3,3,3-TRIFLUORO-2-HYDROXY-2-METHYLPROPANOYL]AMINO}PHENYL)SULFONYL]-N,N-DIMETHYLBENZAMIDE	DB07403		16741245	LSM-6250	3
Etoposide	DB00773	L01CB01	36462	LSM-4271|LSM-5572|LSM-6301|LSM-6348	3
Nialamide	DB04820	N06AF02	4472	LSM-5300	3
Amodiaquine	DB00613	P01BA06	2165	LSM-4042	3
Hydroxy-Phenyl-Acetic Acid 8-Methyl-8-Aza-Bicyclo[3.2.1]Oct-3-Yl Ester	DB02161		447234	LSM-1299|LSM-1782|LSM-5047	3
Bestatin	DB03424		439299	LSM-3323	3
(3r,5r)-7-((1r,2r,6s,8r,8as)-2,6-Dimethyl-8-{[(2r)-2-Methylbutanoyl]Oxy}-1,2,6,7,8,8a-Hexahydronaphthalen-1-Yl)-3,5-Dihydroxyheptanoic Acid	DB03785		64727	LSM-6191	3
Estradiol valerate/Dienogest	DB08866		9874560	LSM-1523|LSM-6672	3
Carbidopa	DB00190		38101	LSM-5128|LSM-5850	3
Cefixime	DB00671	J01DD08	6321411	LSM-3590|LSM-5644	3
4-[5-(4-FLUORO-PHENYL)-2-(4-METHANESULFINYL-PHENYL)-3H-IMIDAZOL-4-YL]-PYRIDINE	DB08521		40467016	LSM-1168	3
Cladribine	DB00242	L01BB04	20279	LSM-21600|LSM-5976	3
Papaverine	DB01113	A03AD01|G04BE02	4680	LSM-2338	3
Forskolin	DB02587		47936	LSM-1644|LSM-2193|LSM-3745|LSM-4467	3
Genistein	DB01645		5280961	LSM-5549	3
Thiethylperazine	DB00372	R06AD03	5440	LSM-3556	3
5,6-dichloro-1-beta-D-ribofuranosyl-1H-benzimidazole	DB08473		5894	LSM-22611|LSM-5138	3
(R)-TRANS-4-(1-AMINOETHYL)-N-(4-PYRIDYL) CYCLOHEXANECARBOXAMIDE	DB08756		448042	LSM-1177|LSM-2974	3
1-(5-Tert-Butyl-2-P-Tolyl-2h-Pyrazol-3-Yl)-3-[4-(2-Morpholin-4-Yl-Ethoxy)-Naphthalen-1-Yl]-Urea	DB03044		156422	LSM-1170	3
CP-4055	DB05494		596	LSM-5470	3
Cytarabine	DB00987	L01BC01	6253	LSM-5470	3
Cytidine	DB02097		453552	LSM-5470	3
Methotrexate	DB00563	L01BA01|L04AX03	126941	LSM-4285|LSM-5690	3
Gatifloxacin	DB01044	S01AE06|J01MA16	5379	LSM-5139|LSM-6699	3
Bupropion	DB01156	N06AX12	444	LSM-1267	3
Rbt205 Inhibitor	DB03777		2396	LSM-2677	3
Granisetron	DB00889	A04AA02	3510	LSM-5231|LSM-5283	3
Busulfan	DB01008	L01AB01	2478	LSM-5388	3
6-(4-Difluoromethoxy-3-Methoxy-Phenyl)-2h-Pyridazin-3-One	DB02918		5723	LSM-2833	3
Chlorambucil	DB00291	L01AA02	2708	LSM-2645	3
Irinotecan	DB00762	L01XX19	60838	LSM-2167|LSM-4269	3
Levorphanol	DB00854				3
2-{[(2E)-3-(3,4-dimethoxyphenyl)prop-2-enoyl]amino}benzoic acid	DB07615		5282230	LSM-2388	3
Mycophenolate mofetil	DB00688	L04AA06	5281078	LSM-4071	3
Thioproperazine	DB01622	N05AB08	9429	LSM-2170	3
6-PHENYL[5H]PYRROLO[2,3-B]PYRAZINE	DB07364				3
Terbinafine	DB00857	D01AE15|D01BA02	1549008	LSM-5759	3
(2R)-2-(7-carbamoyl-1H-benzimidazol-2-yl)-2-methylpyrrolidinium	DB07232		11960529	LSM-1146|LSM-5067	3
Riluzole	DB00740	N07XX02	5070	LSM-2471	3
Auranofin	DB00995	M01CB03	16667669		3
5,7-dihydroxy-2-(4-hydroxyphenyl)-4H-chromen-4-one	DB07352		5280443	LSM-5206	3
1-(5-ISOQUINOLINESULFONYL)-2-METHYLPIPERAZINE	DB07996		449240	LSM-5082	3
Diazoxide	DB01119	C02DA01|V03AH01	3019	LSM-3639	3
Nefazodone	DB01149	N06AX06	4449	LSM-4031	3
Clarithromycin	DB01211	J01FA09	84029	LSM-5606	3
Fluspirilene	DB04842	N05AG01	3396	LSM-3748	3
Tramadol	DB00193	N02AX02	33741	LSM-3125|LSM-5221	3
Mesalazine	DB00244	A07EC02	4075	LSM-5427	3
Tenofovir	DB00300	J05AF07	464205	LSM-5340	3
Salmeterol	DB00938	R03AC12	5152	LSM-1240	3
Amoxicillin	DB01060	J01CA04	33613	LSM-5654|LSM-6540	3
Glipizide	DB01067	A10BB07	3478	LSM-2251	3
5-(1,4-DIAZEPAN-1-SULFONYL)ISOQUINOLINE	DB08162		3547	LSM-3715	3
Pentobarbital	DB00312	N05CA01	4737	LSM-1566	3
Medroxyprogesterone Acetate	DB00603		6279	LSM-21624|LSM-5882	3
L-Glutamine	DB00130	A16AA03	5961	LSM-4741	3
D-Glutamine	DB02174		5961	LSM-4741	3
Resveratrol	DB02709		445154	LSM-2557	3
Dichloroacetic Acid	DB08809		6597	LSM-5314	3
Alpha-Linolenic Acid	DB00132		5280934	LSM-2730	3
Vidarabine	DB00194	J05AB03|S01AD06	21704	LSM-28568|LSM-4491|LSM-5800|LSM-6461	3
Famciclovir	DB00426	J05AB09|S01AD07	3324	LSM-2990	3
Adenosine	DB00640	C01EB10	60961	LSM-28568|LSM-4491|LSM-5800|LSM-6461	3
Zalcitabine	DB00943	J05AF03	24066	LSM-5915	3
Prednicarbate	DB01130	D07AC18|V01AA07|V01AA03	52421	LSM-3017|LSM-5993	3
Kanamycin	DB01172	A07AA08|J01GB04|S01AA24	11540314	LSM-5261	3
Zebularine	DB03068		100016	LSM-6181	3
Acetylcholine	DB03128		187	LSM-5888	3
9-Beta-D-Xylofuranosyl-Adenine	DB03528		453548	LSM-28568|LSM-4491|LSM-5800|LSM-6461	3
NGX-4010	DB05318		1548943	LSM-5343	3
N-[(1R,2R,3E)-2-hydroxy-1-(hydroxymethyl)heptadec-3-en-1-yl]acetamide	DB06960		12302745	LSM-1629|LSM-2927	3

## Sheet: Module 4
Name	Drugbank ID	ATC Code	Pubchem CID	LINCS ID	Module
7-[4-(Dimethylamino)Phenyl]-N-Hydroxy-4,6-Dimethyl-7-Oxo-2,4-Heptadienamide	DB04297		444732	LSM-1369|LSM-3524	4
Levonorgestrel	DB00367	G03AC03|G03AD01	13109	LSM-1612|LSM-2768|LSM-5824|LSM-5955	4
Danazol	DB01406	G03XA01	28417	LSM-1379|LSM-1906|LSM-3073|LSM-5373|LSM-6384	4
Norethindrone	DB00717	G03AC01	6230	LSM-1520|LSM-4061|LSM-5395	4
Testosterone Propionate	DB01420		5995	LSM-1594|LSM-4025|LSM-6663	4
Moclobemide	DB01171	N06AG02	4235	LSM-5247	4
(10ALPHA,13ALPHA,14BETA,17ALPHA)-17-HYDROXYANDROST-4-EN-3-ONE	DB07768		10204	LSM-1628|LSM-1643|LSM-2564|LSM-5153	4
Testosterone	DB00624	G03BA02|G03BA03|G03EK01	6013	LSM-1628|LSM-1643|LSM-2564|LSM-5153	4
Methyltestosterone	DB06710		6010	LSM-5902	4
Aminolevulinic acid	DB00855	L01XD04	137	LSM-5677	4
17-HYDROXY-18A-HOMO-19-NOR-17ALPHA-PREGNA-4,9,11-TRIEN-3-ONE	DB06870		6857686	LSM-5185	4
Doxapram	DB00561	R07AB01	3156	LSM-5058	4
Exemestane	DB00990	L02BG06	60198	LSM-1773|LSM-5474|LSM-5984	4
Flucytosine	DB01099	D01AE21|J02AX01	3366	LSM-5878	4
Mdl-29951	DB04175		446916	LSM-3330	4

## Sheet: Module 5
Name	Drugbank ID	ATC Code	Pubchem CID	LINCS ID	Module
Niclosamide	DB06803	P02DA01	4477	LSM-2787	5
Menadione	DB00170	B02BA02	4055	LSM-3755	5
PUROMYCIN	DB08437		439530	LSM-1431|LSM-2788|LSM-4379|LSM-6734	5
N-[(1R)-1-(DIHYDROXYBORYL)-3-METHYLBUTYL]-N-(PYRAZIN-2-YLCARBONYL)-L-PHENYLALANINAMIDE	DB07475		387447	LSM-4264|LSM-6281	5
Bortezomib	DB00188	L01XX32	387447	LSM-4264|LSM-6281	5
Ouabain	DB01092	C01AC01	439501	LSM-1580|LSM-1740|LSM-2781|LSM-36355	5
4-(3,14-Dihydroxy-10,13-Dimethyl-Hexadecahydro-Cyclopenta[a]Phenanthren-17-Yl)-5h-Furan-2-One	DB04177		46936912	LSM-2401|LSM-5974	5
3,7-BIS(DIMETHYLAMINO)PHENOTHIAZIN-5-IUM	DB08167		4139	LSM-4555	5
Digoxin	DB00390	C01AA02|C01AA05|C01AA08	2724385	LSM-1930|LSM-2511|LSM-5141|LSM-5523	5
Cerulenin	DB01034		5282054	LSM-5629	5
Bithionol	DB04813	P02BX01|D10AB01	2406	LSM-2862	5
Ivermectin	DB00602	P02CF01	46936176	LSM-1593|LSM-5397	5
Homoharringtonine	DB04865	L01XX40	72332	LSM-3716	5
ANISOMYCIN	DB07374		253602	LSM-4047|LSM-5886	5
Chloroxine	DB01243		2722	LSM-2371	5
Nonoxynol-9	DB06804		72385	LSM-3971	5
Digitoxin	DB01396	C01AA04	441207	LSM-1913	5
1,6,7,8,9,11A,12,13,14,14A-DECAHYDRO-1,13-DIHYDROXY-6-METHYL-4H-CYCLOPENT[F]OXACYCLOTRIDECIN-4-ONE	DB07348		5287620	LSM-1349	5
Disulfiram	DB00822	N07BB01|P03AA04	3117	LSM-5467	5
Azacitidine	DB00928		9444	LSM-4967|LSM-5218	5
Everolimus	DB01590	L04AA18|L01XE10		LSM-4258|LSM-5313	5
Fenretinide	DB05076		5288209	LSM-2616	5
Calyculin A	DB02860		46936510	LSM-1584	5
17-Dmag	DB03080		46936572	LSM-5901|LSM-6382	5
4-(3,12,14-Trihydroxy-10,13-Dimethyl-Hexadecahydro-Cyclopenta[a]Phenanthren-17-Yl)-5h-Furan-2-One	DB03671		46936752	LSM-2405|LSM-5656|LSM-6480	5
PX-12	DB05448		219104	LSM-4918	5
Triclosan	DB08604		5564	LSM-2929	5
Clofarabine	DB00631	L01BB06	119182	LSM-1837	5
Elesclomol	DB05719		300471	LSM-4929	5
Bisacodyl	DB09020		2391	LSM-2883	5
Haloprogin	DB00793	D01AE11	3561	LSM-5310	5
(5E,14E)-11-oxoprosta-5,9,12,14-tetraen-1-oic acid	DB08435		23654841	LSM-4516|LSM-6456	5
Balsalazide	DB01014	A07EC04	40469209		5
Ethacrynic acid	DB00903	C03CC01	3278	LSM-3420	5
Nilotinib	DB04868	L01XE08	644241	LSM-1099	5
Amonafide	DB05022			LSM-5667	5
VRX496	DB05251		64143	LSM-5702|LSM-5819	5
Nelfinavir	DB00220	J05AE04	64143	LSM-5702|LSM-5819	5
3-Chloroalaninate	DB01735		439771	LSM-6205	5
Oxyphenbutazone	DB03585	M02AA04|S01BC02|M01AA03	4641	LSM-5029	5
Sorafenib	DB00398	L01XE05	216239	LSM-1008	5
Nitazoxanide	DB00507	P01AX11	41684	LSM-6002	5
Indirubin-3'-Monoxime	DB02052		5326739		5
Chlorhexidine	DB00878	A01AB03|B05CA02|D08AC02|D09AA12|R02AA05|S01AX09|S02AA09|S03AA04|D08AE02	2713	LSM-5633	5
2-ACETYLAMINO-4-METHYL-PENTANOIC ACID [1-(1-FORMYL-PENTYLCARBAMOYL)-3-METHYL-BUTYL]-AMIDE	DB07558		443118		5
Sphingosine	DB03203		5326412	LSM-5718	5
Thimerosal	DB02731			LSM-5710	5
Bromocriptine	DB01200	G02CB01|N04BC01	31101	LSM-1670|LSM-1746|LSM-1817|LSM-5805|LSM-6550	5
METHYL N-({(2S,3S)-3-[(PROPYLAMINO)CARBONYL]OXIRAN-2-YL}CARBONYL)-L-ISOLEUCYL-L-PROLINATE	DB07223		6610318	LSM-1653	5
Cyproheptadine	DB00434	R06AX02	2913	LSM-5419	5
N-(4-Methoxybenzyl)-N'-(5-Nitro-1,3-Thiazol-2-Yl)Urea	DB01950		448014	LSM-3514	5
Sertindole	DB06144	N05AE03	60149	LSM-5765	5
Ruxolitinib	DB08877	L01XE18	25126798	LSM-1138|LSM-1139	5
Nitrofural	DB00336	P01CC02|S02AA02|S01AX04|D09AA03|B05CA03|D08AF01	5353356	LSM-3779	5
Pentamidine	DB00738	P01CX01	4735	LSM-4540	5
Phenoxybenzamine	DB00925	C04AX02	4768	LSM-1729	5
Medrysone	DB00253	S01BA08	247839	LSM-1378|LSM-3259|LSM-5315	5
Nisoldipine	DB00401	C08CA07	4499	LSM-5172	5
Zileuton	DB00744		60490	LSM-5084	5
2',4,4'-Trihydroxychalcone	DB03285		638278	LSM-4599	5
(3e)-6'-Bromo-2,3'-Biindole-2',3(1h,1'h)-Dione 3-Oxime	DB03444		5287844		5

## Sheet: Module 6
Name	Drugbank ID	ATC Code	Pubchem CID	LINCS ID	Module
Biotin	DB00121	A11HA05	171548	LSM-3994|LSM-5727|LSM-6430	6
5-[(3AS,4R,6AR)-2-OXOHEXAHYDRO-1H-THIENO[3,4-D]IMIDAZOL-4-YL]PENTANOIC ACID	DB04650		638035	LSM-3994|LSM-5727|LSM-6430	6

## Sheet: Module 7
Name	Drugbank ID	ATC Code	Pubchem CID	LINCS ID	Module
Calcitriol	DB00136	A11CC04|D05AX03	5280453	LSM-4573|LSM-5171	7
DN-101	DB05314			LSM-4573|LSM-5171	7

## Sheet: Module 8
Name	Drugbank ID	ATC Code	Pubchem CID	LINCS ID	Module
Troglitazone	DB00197	A10BG01	5591	LSM-4890	8
(5R)-5-(4-{[(2R)-6-HYDROXY-2,5,7,8-TETRAMETHYL-3,4-DIHYDRO-2H-CHROMEN-2-YL]METHOXY}BENZYL)-1,3-THIAZOLIDINE-2,4-DIONE	DB08607		9824580	LSM-4890	8

## Sheet: Module 9
Name	Drugbank ID	ATC Code	Pubchem CID	LINCS ID	Module
Levothyroxine	DB00451	H03AA01	5819	LSM-5447	9
Dextrothyroxine	DB00509	C10AX01	8730	LSM-5447	9

## Sheet: Module 10
Name	Drugbank ID	ATC Code	Pubchem CID	LINCS ID	Module
(1S,6BR,9AS,11R,11BR)-9A,11B-DIMETHYL-1-[(METHYLOXY)METHYL]-3,6,9-TRIOXO-1,6,6B,7,8,9,9A,10,11,11B-DECAHYDRO-3H-FURO[4,3,2-DE]INDENO[4,5-H][2]BENZOPYRAN-11-YL ACETATE	DB08059		312145	LSM-1318|LSM-1788|LSM-3947	10
Vincristine	DB00541	L01CA02	5978	LSM-15607|LSM-1672|LSM-5877	10
Podofilox	DB01179	D06BB04	11047943	LSM-3055|LSM-5703	10
Vinblastine	DB00570	L01CA01	241903	LSM-1647|LSM-6068	10
Mebendazole	DB00643	P02CA01	4030	LSM-3749	10
IC261	DB03083		5288600	LSM-2197	10
Paclitaxel	DB01229	L01CD01	36314	LSM-1102|LSM-1400|LSM-5923|LSM-6346	10
nocodazole	DB08313		4122	LSM-2260	10
Albendazole	DB00518	P02CA03	2082	LSM-3782	10
Docetaxel	DB01248	L01CD02	148124	LSM-4270|LSM-5444|LSM-5535|LSM-5723|LSM-6360	10
Oxibendazole	DB04910		4622	LSM-3153	10
Vindesine	DB00309	L01CA03	40839	LSM-5693	10
Flubendazole	DB08974		35802	LSM-5916	10
Pyrimethamine	DB00205	P01BD01	4993	LSM-3967	10
Vinorelbine	DB00361	L01CA04	44424639	LSM-4297|LSM-5284|LSM-6007|LSM-6302	10
Colchicine	DB01394	M04AC01	2833	LSM-5199|LSM-6449	10
Bosutinib	DB06616	L01XE14	5328940	LSM-1190	10
Cyclophosphamide	DB00531	L01AA01|L01DB07	2907	LSM-4961	10
(2E)-N-hydroxy-3-[1-methyl-4-(phenylacetyl)-1H-pyrrol-2-yl]prop-2-enamide	DB07350		10379137	LSM-5823	10
Alprenolol	DB00866	C07AA01	2119	LSM-1238	10
Isotretinoin	DB00982		5282379	LSM-2135	10
Alitretinoin	DB00523	L01XX22|D11AH04	449171	LSM-2135	10
Metaxalone	DB00660		15459	LSM-1929	10
Tretinoin	DB00755	D10AD01|D10AD51|L01XX14|D10BA01|D10AD04	444795	LSM-2135	10
Azathioprine	DB00993	L04AX01	2265	LSM-2713	10
Estriol	DB04573	G03CC06|G03CA04	5756	LSM-1365|LSM-2368|LSM-5468	10
naltrexone depot	DB05302		5485201	LSM-1721|LSM-1850|LSM-3962	10
Indinavir	DB00224	J05AE02	5362440	LSM-5471	10
Anagrelide	DB00261	L01XX35	2182	LSM-3380	10
Naltrexone	DB00704	N07BB04	5360515	LSM-1721|LSM-1850|LSM-3962	10
Benzylpenicillin	DB01053	J01CE01|S01AA14	5904	LSM-3229|LSM-5595	10
TTNPB	DB02877		5289501	LSM-3525	10
Tamibarotene	DB04942		108143	LSM-5493	10
PTI-901	DB05508		5485201	LSM-1721|LSM-1850|LSM-3962	10
Protriptyline	DB00344	N06AA11	4976	LSM-2936	10
Methyldopa	DB00968	C02AB01|C02AB02	38853	LSM-5596	10
Vitamin A	DB00162	A11CA01|D10AD02|S01XA02|R01AX02	445354	LSM-5317	10
Metformin	DB00331	A10BD11|A10BA02	4091	LSM-4730	10
Dienestrol	DB00890	G03CB01|G03CC02	667476	LSM-4142	10
Hydrochlorothiazide	DB00999		3639	LSM-5308	10
Cromoglicic acid	DB01003	R01AC01|A07EB01|S01GX01|R03BC01|D11AH03	2882	LSM-5370	10
Quetiapine	DB01224	N05AH04	5002	LSM-3543	10
Sulfadoxine	DB01299		17134	LSM-5657	10
Dequadin	DB04209		2993	LSM-5846	10
(16ALPHA,17ALPHA)-ESTRA-1,3,5(10)-TRIENE-3,16,17-TRIOL	DB07702		256737	LSM-1365|LSM-2368|LSM-5468	10

[truncated: 3 more sheets: Module 11, Module 12, Module 13]
