# Supplementary material for: Systems Pharmacogenomic Landscape of Drug Similarities from LINCS data: Drug Association Networks
Source: Sci Rep. 2019 May 24;9:7849. doi: 10.1038/s41598-019-44291-3 (PMC6534546; doi:10.1038/s41598-019-44291-3)
Supplement: Supplementary file 2 — Supplementary Dataset 1 [file 41598_2019_44291_MOESM2_ESM.zip › MCF7-Drugs-Modules.xlsx]

## Sheet: Module 1
Name	LINCS Pert. ID	Drugbank ID	ATC Code	Pubchem CID	LINCS ID	Module
7b-cis						1
aminopurvalanol-a	BRD-K07762753			6604931		1
amonafide	BRD-K56334280	DB05022		50515	LSM-5667	1
amsacrine	BRD-K98490050	DB00276	L01XX01	3926765		1
bms-536924						1
brd-k00313977	BRD-K00313977			53338852		1
brd-k03829970	BRD-K03829970			53338854		1
brd-k18724229	BRD-K18724229			53338856		1
brd-k18726304	BRD-K18726304			53338848		1
brd-k19724398	BRD-K19724398			53338857		1
brd-k29506255	BRD-K29506255			53338849		1
brd-k30351863	BRD-K30351863			60138096		1
brd-k30836161	BRD-K30836161			53338853		1
brd-k38625260	BRD-K38625260			53338855		1
brd-k42197878	BRD-K42197878			44484270		1
brd-k77480336	BRD-K77480336			1191868		1
brd-k84762162	BRD-K84762162			46925888		1
bx-795						1
cd-437						1
cladribine	BRD-K93034159	DB00242	L01BB04	20279	LSM-21600|LSM-5976	1
clofarabine	BRD-A82371568	DB00631	L01BB06	354624	LSM-1837	1
clomifene	BRD-K29950728	DB00882	G03GB02	1548955	LSM-2072	1
cmpd-1	BRD-K54095730			11382492		1
deguelin	BRD-K61401890			107935		1
devazepide	BRD-K31238592			443375		1
diphenyleneiodonium	BRD-K65814004			3101		1
dorsomorphin	BRD-K54233340			11524144		1
dovitinib	BRD-K85402309			9886808		1
dy-131	BRD-K62353524			5497124		1
ellipticine	BRD-K85985071			3213		1
emodic-acid	BRD-K94841585			361510		1
enmd-2076	BRD-K68488863			16041424		1
etacrynic-acid	BRD-K63630713			3278		1
etoposide	BRD-A18419789	DB00773	L01CB01	44483274	LSM-4271|LSM-5572|LSM-6301|LSM-6348	1
floxuridine	BRD-K47832606	DB00322		5790	LSM-5157|LSM-5588	1
fluorouracil	BRD-K24844714	DB00544	L01BC02	3385	LSM-4261	1
fulvestrant	BRD-A90490067	DB00947	L02BA03	3478439	LSM-1895|LSM-4986|LSM-6504	1
gemcitabine	BRD-K15108141	DB00441	L01BC05	60749	LSM-4273|LSM-5333	1
hg-5-113-01	BRD-U82589721			BRD-U82589721		1
homosalate						1
hycanthone	BRD-K50406511			3634		1
irinotecan	BRD-K08547377	DB00762	L01XX19	23581792	LSM-2167|LSM-4269	1
jak3-inhibitor-vi						1
ly-294002	BRD-K27305650			3973		1
midostaurin						1
mycophenolate-mofetil						1
mycophenolic-acid	BRD-K31542390			671222		1
naltrexone	BRD-A66559694	DB00704	N07BB04	5702239	LSM-1721|LSM-1850|LSM-3962	1
naproxol	BRD-K34014345			3032818		1
palbociclib	BRD-K51313569			5330286		1
pi-828						1
pifithrin-mu	BRD-K96799727			327653		1
pitavastatin	BRD-K30097969	DB08860	C10AA08	11251522	LSM-5439	1
raloxifene	BRD-K63828191	DB00481	G03XC01	54900	LSM-3425	1
raltitrexed	BRD-K89839824	DB00293	L01BA03	104758	LSM-5952	1
scoulerine						1
sib-1893	BRD-K67439147			5311432		1
tamoxifen	BRD-K04210847	DB00675	L02BA01	63062	LSM-2966	1
teniposide	BRD-A35588707	DB00444	L01CB02	6708778	LSM-1483	1
thiothixene	BRD-K55070890	DB01623	N05AF04	6444849	LSM-4196	1
tioguanine	BRD-K75649340	DB00352	L01BB03	2724387	LSM-6723	1
toremifene	BRD-K51350053	DB00539	L02BA02	3005572	LSM-3135	1
tremulacin	BRD-A61856038			442544		1
triflupromazine	BRD-K63675182	DB00508		66069	LSM-3421	1
trifluridine	BRD-K03243820	DB00432	S01AD02	6256	LSM-5217|LSM-6478	1
wz-3146	BRD-K73293050			44607360		1
y-134						1
zk-164015						1
zm-447439	BRD-K72703948			9914412		1
zstk-474	BRD-K63068307			11647372		1

## Sheet: Module 2
Name	LINCS Pert. ID	Drugbank ID	ATC Code	Pubchem CID	LINCS ID	Module
ag-592	BRD-K89930444			5467485		2
ag-879	BRD-K59469039			5353385		2
akt-inhibitor-iv						2
amlodipine	BRD-A22032524	DB00381	C08CA01	2162	LSM-1388	2
artesunate	BRD-A47829399			73707396		2
avermectin	BRD-A23689620			73707505		2
benzethonium	BRD-K72723676			8478		2
bithionol	BRD-K39120595	DB04813	P02BX01|D10AB01	2406	LSM-2862	2
bo2-inhibits-rad51						2
brd-a27640568	BRD-A27640568			2872362		2
brd-a61825514	BRD-A61825514			44142081		2
brd-a68061604	BRD-A68061604			21422218		2
brd-k00028814	BRD-K00028814			44142046		2
brd-k04534322	BRD-K04534322			44511132		2
brd-k04695623	BRD-K04695623			44491899		2
brd-k05153001	BRD-K05153001			665013		2
brd-k06405410	BRD-K06405410			24868581		2
brd-k07023879	BRD-K07023879			24869062		2
brd-k08307026	BRD-K08307026			44631783		2
brd-k08448573	BRD-K08448573			44511133		2
brd-k18163752	BRD-K18163752			24030598		2
brd-k19166598	BRD-K19166598			44618018		2
brd-k19181733	BRD-K19181733			44498648		2
brd-k21064560						2
brd-k23319301	BRD-K23319301			71758969		2
brd-k31706415	BRD-K31706415			23748696		2
brd-k37184875	BRD-K37184875			60191193		2
brd-k37940862	BRD-K37940862			46930969		2
brd-k41335306	BRD-K41335306			54666693		2
brd-k41845021	BRD-K41845021			46930970		2
brd-k61717269	BRD-K61717269			44602352		2
brd-k61776140	BRD-K61776140			44503649		2
brd-k65955264	BRD-K65955264			5716367		2
brd-k70161581	BRD-K70161581			5720066		2
brd-k72451865	BRD-K72451865			24868588		2
brd-k72615639	BRD-K72615639			6711315		2
brd-k73008154	BRD-K73008154			54666534		2
brd-k73610817	BRD-K73610817			3426979		2
brd-k78385490	BRD-K78385490			56643206		2
brd-k80786583	BRD-K80786583			44616501		2
brd-k81795824	BRD-K81795824			45099945		2
brd-k87125912	BRD-K87125912			54666674		2
brd-k95138506	BRD-K95138506			53338817		2
brd-k95196255	BRD-K95196255			3242434		2
brd-k98731749	BRD-K98731749			44618522		2
brd-k99582188	BRD-K99582188			8056691		2
brefeldin-a	BRD-A17065207			5362868		2
bvt-948	BRD-A22713669			44483339		2
calmidazolium	BRD-A26199074			2531		2
cccp	BRD-K15616905			2603		2
cercosporin	BRD-A78360835			2674		2
cgk-733	BRD-A50737080			6605258		2
cgp-71683	BRD-K31912990			5312114		2
chlorhexidine	BRD-K52256627	DB00878	A01AB03|B05CA02|D08AC02|D09AA12|R02AA05|S01AX09|S02AA09|S03AA04|D08AE02	12303047	LSM-5633	2
chlorpromazine	BRD-K89997465	DB00477		6240	LSM-4017	2
ciclopirox	BRD-K13044802	DB01188	D01AE14|G01AX12	38911	LSM-5307	2
col-3	BRD-A59431241			73707525		2
cot-10b						2
cucurbitacin-i	BRD-A49680073			44483311		2
cyclosporin-a	BRD-A69815203			5280754		2
dichlorobenzamil	BRD-K12906962			6610300		2
fccp						2
fenretinide	BRD-K89085489	DB05076		5288209	LSM-2616	2
flecainide	BRD-A09472452	DB01195	C01BC04	3356	LSM-1297	2
gossypol						2
gr-127935						2
hdaci1,2+3_mix	BRD2492+BRD3308			BRD2492+BRD3308		2
heliomycin	BRD-K64517075			5282060		2
hg-6-64-01	BRD-U37049823			BRD-U37049823		2
hinokitiol						2
i-070759	BRD-K86761848			24086306		2
i-505056	BRD-K94173926			23975549		2
i-606051	BRD-K16533489			23891056		2
i-606061	BRD-K77877933			23891514		2
ikk-16						2
ikk-2-inhibitor-v						2
ispinesib	BRD-K64881305			6851740		2
ivermectin	BRD-K24652731	DB00602	P02CF01	3085416	LSM-1593|LSM-5397	2
jw-7-24-1	BRD-U68942961			BRD-U68942961		2
lasalocid	BRD-A72711497			6708465		2
lylamine						2
malonoben						2
methyl-benzethonium	BRD-K46531780			5702238		2
methylene-blue						2
mibefradil	BRD-A48631911	DB01388	C08CX01	5230270	LSM-2192|LSM-5062	2
nelfinavir	BRD-K74117820	DB00220	J05AE04	64142	LSM-5702|LSM-5819	2
niclosamide	BRD-K35960502	DB06803	P02DA01	4477	LSM-2787	2
niguldipine	BRD-A43331270			71317558		2
nnc-55-0396						2
nonoxynol-9		DB06804			LSM-3971	2
ntncb						2
obatoclax	BRD-K15600710			11404337		2
oxindole-i						2
pac-1	BRD-K50841342			5344054		2
paroxetine	BRD-K37991163	DB00715	N06AB05	62878	LSM-2843|LSM-5101	2
pd-198306						2
penfluridol						2
perphenazine	BRD-K10995081	DB00850	N05AB03	4748	LSM-2224	2
pimozide		DB01100	N05AG02		LSM-2001	2
purmorphamine						2
pyrvinium	BRD-M08470251			73707346		2
pyrvinium-pamoate						2
quinoclamine						2
reserpine	BRD-K44495371	DB00206	C02AA02	11908593	LSM-1758|LSM-2816|LSM-4162|LSM-5557	2
rhodomyrtoxin-b	BRD-A08003242			3270699		2
rjc-00245sc	BRD-K34363599			2728620		2
rs-17053						2
sa-1458163	BRD-K87723457			54658692		2
sa-1478088	BRD-K73395020			11292680		2
sa-25547	BRD-K96076993			5337366		2
sa-3676	BRD-A00420644			2853908		2
sa-425500	BRD-K45818044			44498587		2
sa-792728						2
sch-79797						2
selamectin	BRD-A58564983			16667695		2
spiperone	BRD-K55468218			5265		2
su-11652	BRD-K60623809			5329103		2
suloctidil	BRD-K42635745			657255		2
t-98475						2
tegaserod	BRD-K21806131	DB01079	A06AX06	6918369		2
thiethylperazine	BRD-K69600043	DB00372	R06AD03	3085006	LSM-3556	2
tl-aa09	BRD-K29830875			73707385		2
torin-1	BRD-K40175214			49836027		2
torin-2	BRD-K68174511			51358113		2
triciribine	BRD-K80431395			65399		2
tunicamycin	BRD-K10573841			16220051		2
tw-37	BRD-K28360340			11455910		2
tyrphostin-a9	BRD-K40255344			5614		2
vanoxerine		DB03701				2
verteporfin	BRD-M45964048	DB00460	S01LA01	51371447		2
vu-0410183-2	BRD-K74710236			44631784		2
vu-0418933-1	BRD-A51777634			46742339		2
vu-0418934-2	BRD-K89093471			46742340		2
vu-0418939-2	BRD-K69097969			46742345		2
vu-0418946-1	BRD-K44432556			46742353		2
vu-0418947-2	BRD-K76907295			46742354		2

## Sheet: Module 3
Name	LINCS Pert. ID	Drugbank ID	ATC Code	Pubchem CID	LINCS ID	Module
acyclovir	BRD-K32318651			2022		3
brd-a43640821	BRD-A43640821			44142101		3
brd-a97035593	BRD-A97035593			44143237		3
brd-k30802967	BRD-K30802967			44491342		3
brd-k32112425	BRD-K32112425			49835842		3
brd-k33116223	BRD-K33116223			44491953		3
brd-k55722623	BRD-K55722623			44460166		3
brd-k74840245	BRD-K74840245			973303		3
brd-k88278225	BRD-K88278225			44508005		3
brd-k89546934	BRD-K89546934			53338840		3
brd-u32049204	BRD-U32049204			BRD-U32049204		3
carbidopa	BRD-A69512159	DB00190		2563	LSM-5128|LSM-5850	3
flunisolide	BRD-K18674849	DB00180	R01AD04|R03BA03	13021033	LSM-1711|LSM-3089|LSM-5356	3
gatifloxacin	BRD-A74980173	DB01044	S01AE06|J01MA16	5379	LSM-5139|LSM-6699	3
glycopyrrolate	BRD-A81233518	DB00986	A03AB02	11693	LSM-5163	3
hdac1-selective	BRD-K85133207			-666		3
nisoxetine						3
penicillin	BRD-A84702196			4731		3
salmeterol		DB00938	R03AC12		LSM-1240	3
sb-205607	BRD-K22878149			23581823		3
sch-23390						3
sibutramine	BRD-A23359898	DB01105	A08AA10	64764	LSM-5000	3

## Sheet: Module 4
Name	LINCS Pert. ID	Drugbank ID	ATC Code	Pubchem CID	LINCS ID	Module
antimycin-a	BRD-K56001384			5702199		4
apha-compound-8	BRD-K74733595			10379137		4
apicidin	BRD-K64606589			-666		4
belinostat	BRD-K17743125			6918638		4
bi-2536						4
biib021	BRD-K51967704			16736529		4
brd-a57300602	BRD-A57300602			23900051		4
brd-a72837804	BRD-A72837804			6621029		4
brd-k01614657	BRD-K01614657			24869085		4
brd-k02562327	BRD-K02562327			44506906		4
brd-k06009608	BRD-K06009608			44506826		4
brd-k07005393	BRD-K07005393			44507045		4
brd-k10361096	BRD-K10361096			17757086		4
brd-k14704318	BRD-K14704318			1283913		4
brd-k23165181	BRD-K23165181			60138122		4
brd-k23282736	BRD-K23282736			44506420		4
brd-k23412959	BRD-K23412959			17757075		4
brd-k24031526	BRD-K24031526			23863733		4
brd-k26510616	BRD-K26510616			-666		4
brd-k31851742	BRD-K31851742			2057146		4
brd-k31856043	BRD-K31856043			44506216		4
brd-k33045404	BRD-K33045404			44506685		4
brd-k33720394	BRD-K33720394			2180477		4
brd-k34092011	BRD-K34092011			44506804		4
brd-k35638681	BRD-K35638681			44506808		4
brd-k37043259	BRD-K37043259			44506240		4
brd-k39687892	BRD-K39687892			710962		4
brd-k41220170	BRD-K41220170			25042413		4
brd-k45044657	BRD-K45044657			-666		4
brd-k46373671	BRD-K46373671			44506860		4
brd-k48803730	BRD-K48803730			44506823		4
brd-k48950795	BRD-K48950795			44507118		4
brd-k49010888	BRD-K49010888			44507260		4
brd-k49861754	BRD-K49861754			784670		4
brd-k51556300	BRD-K51556300			44506645		4
brd-k55116708	BRD-K55116708			44507138		4
brd-k55612480	BRD-K55612480			44498603		4
brd-k56196992	BRD-K56196992			44507063		4
brd-k58288048	BRD-K58288048			44507326		4
brd-k58479490	BRD-K58479490			44507255		4
brd-k60067222	BRD-K60067222			54613883		4
brd-k60297835	BRD-K60297835			44506579		4
brd-k61105081	BRD-K61105081			44507712		4
brd-k62818989	BRD-K62818989			44618470		4
brd-k67090983	BRD-K67090983			44506705		4
brd-k68007270	BRD-K68007270			44618858		4
brd-k71303366	BRD-K71303366			44617484		4
brd-k71670746	BRD-K71670746			24868572		4
brd-k74486276	BRD-K74486276			44506811		4
brd-k75081836	BRD-K75081836			73707351		4
brd-k75128590	BRD-K75128590			44492456		4
brd-k76236182	BRD-K76236182			44506700		4
brd-k79554012	BRD-K79554012			1556232		4
brd-k80094086	BRD-K80094086			44507145		4
brd-k84450674	BRD-K84450674			44507302		4
brd-k85123403	BRD-K85123403			44497793		4
brd-k85818861	BRD-K85818861			44506674		4
brd-k86027709	BRD-K86027709			44506424		4
brd-k86899078	BRD-K86899078			44506648		4
brd-k89451433	BRD-K89451433			44506765		4
brd-k93578426	BRD-K93578426			44507158		4
brd-k97701319	BRD-K97701319			5400439		4
brd-k98676510	BRD-K98676510			44241405		4
brd-k98834634	BRD-K98834634			44507216		4
brd-k99502566	BRD-K99502566			44506727		4
brd-k99636700	BRD-K99636700			-666		4
dacinostat	BRD-K56957086			6445533		4
droxinostat	BRD-K11558771			568416		4
entinostat	BRD-K77908580			4261		4
everolimus	BRD-K13514097	DB01590	L04AA18|L01XE10	6442177	LSM-4258|LSM-5313	4
fluvastatin	BRD-K66296774	DB01095	C10AA04	23663976	LSM-3475|LSM-5520|LSM-6433	4
geldanamycin	BRD-A19500257	DB02424		13017911	LSM-1108|LSM-1373	4
givinostat	BRD-K13810148			9804992		4
gsk-1070916	BRD-K36740062			46885626		4
hc-toxin	BRD-A39646320			3571		4
homatropine	BRD-A09539288			5702065		4
hsp90-inhibitor	BRD-K65503129			5327091		4
isox						4
jfd02227	BRD-K14191038			2817908		4
jwe-035	BRD-K83972459			57340671		4
km-00927	BRD-K85493820			2819152		4
ku-0060648						4
ku-c104337	BRD-K40373196			44631078		4
merck-ketone	BRD-A94377914			-666		4
mocetinostat	BRD-K16485616			9865515		4
nch-51	BRD-K52522949			11395181		4
nnc-711						4
nvp-auy922						4
panobinostat	BRD-K02130563			6918837		4
pd-168077	BRD-K47761761			45479739		4
pu-h71	BRD-K36529613			9549213		4
pyroxamide	BRD-K11663430			4996		4
sa-1017940	BRD-K53308430			44507247		4
sa-1458306	BRD-K75368232			54657751		4
sa-1459256	BRD-K56758884			54658832		4
sa-1462738	BRD-K41141892			54655704		4
sa-247384	BRD-K20000640			44506630		4
sa-84869	BRD-K75832278			44492693		4
scriptaid						4
sorafenib	BRD-K49810818	DB00398	L01XE05	10173949	LSM-1008	4
t-0156						4
tacedinaline	BRD-K52313696			2746		4
tanespimycin						4
tg-101348	BRD-K12502280			16722836		4
thm-i-94						4
trichostatin-a	BRD-A19037878			6376322		4
tubastatin-a	BRD-K00627859			49850262		4
vorinostat	BRD-K81418486	DB02546	L01XX38	5311	LSM-3828	4
vu-0415556-1	BRD-A89104433			45489448		4
wt-171	BRD-K74761218			44601455		4
wz-4-145	BRD-U25771771			BRD-U25771771		4
xmd-1150	BRD-K01436366			46843906		4
xmd-16144	BRD-U29336476			BRD-U29336476		4
xmd-885	BRD-K64857848			46844147		4
xmd-892	BRD-K50387473			46843772		4

## Sheet: Module 5
Name	LINCS Pert. ID	Drugbank ID	ATC Code	Pubchem CID	LINCS ID	Module
5-iodotubercidin	BRD-A18497530	DB04604		1830	LSM-4349	5
a-443644	BRD-K38615104			10172943		5
alvocidib	BRD-K87909389			5287969		5
androsta-1,4-dien-3,17-dione	BRD-A95513702			6710699		5
as-601245	BRD-A60245366			10109823		5
at-7519	BRD-K13390322			11338033		5
at-9283	BRD-K24576554			11696609		5
auranofin	BRD-A79465854	DB00995	M01CB03	0		5
azd-1152hqpa	CMAP-AZD-1152HQPA			CMAP-AZD-1152HQPA		5
azd-5438	BRD-K72414522			16747683		5
benzonatate	BRD-K91699951	DB00868	R05DB01	7699	LSM-4052	5
bisindolylmaleimide-ix	BRD-K06543683			5083		5
bms-345541	BRD-K13566078			9813758		5
bms-387032	BRD-K43389698			3025986		5
brd-a04172077	BRD-A04172077			23757203		5
brd-a31946439	BRD-A31946439			60138124		5
brd-a75301702	BRD-A75301702			25109904		5
brd-a84102390	BRD-A84102390			73707363		5
brd-a93975555	BRD-A93975555			44142099		5
brd-k00007652	BRD-K00007652			44507092		5
brd-k01896723	BRD-K01896723			45100442		5
brd-k05402890						5
brd-k10846167	BRD-K10846167			45100444		5
brd-k11362964	BRD-K11362964			789791		5
brd-k11795542	BRD-K11795542			44498604		5
brd-k21913257	BRD-K21913257			54654599		5
brd-k23978082	BRD-K23978082			3232217		5
brd-k25536815	BRD-K25536815			49835916		5
brd-k26304855	BRD-K26304855			46907611		5
brd-k32636001	BRD-K32636001			9581015		5
brd-k35961280	BRD-K35961280			747185		5
brd-k38294617	BRD-K38294617			44496321		5
brd-k40329609	BRD-K40329609			60138097		5
brd-k42644990	BRD-K42644990			2387953		5
brd-k49061529						5
brd-k53780220	BRD-K53780220			45115629		5
brd-k55127335	BRD-K55127335			44142098		5
brd-k55896799	BRD-K55896799			70680408		5
brd-k59488055	BRD-K59488055			44487599		5
brd-k75784474	BRD-K75784474			60138083		5
brd-k77681376	BRD-K77681376			45100431		5
brd-k78133682	BRD-K78133682			54649454		5
brd-k78559095	BRD-K78559095			44492502		5
brd-k79222491	BRD-K79222491			45100452		5
brd-k81814927	BRD-K81814927			46907621		5
brd-k83670234	BRD-K83670234			46907618		5
brd-k85275009	BRD-K85275009			2775426		5
brd-k85853281	BRD-K85853281			151582		5
brd-k87726525	BRD-K87726525			44142143		5
brd-k89696951	BRD-K89696951			44491888		5
brd-k89784888	BRD-K89784888			5405270		5
brd-k92158425	BRD-K92158425			45100429		5
brd-k93623501	BRD-K93623501			60138100		5
brd-k95337198	BRD-K95337198			17540423		5
brd-k95858622	BRD-K95858622			2950270		5
brd-k96704648	BRD-K96704648			44142088		5
brd-k97534490	BRD-K97534490			44142094		5
brd-k98626176	BRD-K98626176			54631472		5
brd-u88878891	BRD-U88878891			BRD-U88878891		5
calyculin	BRD-A47513740			16760037		5
cam-9-027-3						5
camptothecin	BRD-A30437061	DB04690		2538	LSM-1442|LSM-4611	5
cgp-60474	BRD-K79090631			644215		5
cgs-12066b	BRD-K18909381			2689		5
chaetocin	BRD-A85860691			161591		5
chromomycin-a3	BRD-A11702965			73707419		5
crizotinib	BRD-K78431006	DB08865	L01XE16	11626560	LSM-1027	5
cvf-sumo-13	BRD-A06929388			51003717		5
cyclopamine	BRD-A02333338			44118238		5
dactinomycin	BRD-A73909368	DB00970	L01DA01	45006140	LSM-5783	5
dasatinib	BRD-K49328571	DB01254	L01XE06	3062316	LSM-1020	5
daunorubicin	BRD-K43389675	DB00694	L01DB02	30323	LSM-1731|LSM-2962|LSM-4891|LSM-5967	5
dequalinium	BRD-K77685957			2993		5
doxorubicin	BRD-A52530684	DB00997	L01DB01	6916127	LSM-1622|LSM-1799|LSM-2078|LSM-4062	5
er-27319						5
etodolac	BRD-A74667430	DB00749	M01AB08	3308	LSM-1781|LSM-6021	5
fludarabine	BRD-K72238567	DB01073	L01BB05	8975		5
genipin	BRD-A04308630			23340		5
haloprogin	BRD-K13238168	DB00793	D01AE11	3561	LSM-5310	5
hemicholinium-3	BRD-A21329147			6852385		5
idarubicin	BRD-K69650333	DB01177	L01DB06	636362	LSM-3917|LSM-5769|LSM-6192	5
ingenol						5
jnj-7706621	BRD-K11636097			5330790		5
jnk-9l	BRD-K19220233			59588070		5
ketanserin						5
ku-c103871	BRD-K51302260			44543525		5
ku-c104135	BRD-K64822626			44607586		5
ku-c104488	BRD-K64409586			44640178		5
ku-c104495	BRD-K73044744			44640181		5
kuc103423n	BRD-A80386041			13927310		5
kuc111774n	BRD-K73037408			12387471		5
l-741742	BRD-K13211965			133008		5
lestaurtinib	BRD-K23192422			126565		5
md-040	BRD-K83336168			73707398		5
meloxicam	BRD-A84174393	DB00814	M01AC06	10291556		5
mepacrine	BRD-A45889380			23581813		5
methoxsalen	BRD-K63430059	DB00553	D05AD02|D05BA02	4114	LSM-3410	5
mitomycin-c	BRD-A48237631			5702003		5
mitoxantrone	BRD-K21680192	DB01204		5458171	LSM-2481	5
mk-2206						5
mw-stk33-23	BRD-K06666320			3000022		5
neurodazine	BRD-K22631935			16112820		5
nvp-tae684	BRD-K50140147			16038120		5
parbendazole	BRD-K02407574			26596		5
pf-562271	BRD-K99545815			11713159		5
pha-793887	BRD-K64800655			46191454		5
pidorubicine	BRD-K04548931			65348		5
pik-75	BRD-M16762496			73707389		5
pirarubicin	BRD-K83794624			11296583		5
pravastatin	BRD-A11170096	DB00175	C10AA03	4889	LSM-1760|LSM-3347|LSM-4966|LSM-5402	5
purvalanol-a	BRD-K50836978			456214		5
rita						5
rk-682	BRD-A77349281			25067890		5
sa-102042	BRD-K60454961			44504286		5
sa-102607	BRD-K16633354			44490257		5
sa-1457472	BRD-K95208083			54657716		5
sa-1459213	BRD-K95910173			53382764		5
sa-247615	BRD-K67870070			44507291		5
sb-218078	BRD-A06352508			3387354		5
sn-38						5
staurosporine	BRD-K70549064	DB02010		6610353	LSM-1103|LSM-6442	5
syk-inhibitor	BRD-K53281329			10200390		5
topotecan	BRD-A59985574	DB01030	L01XX17	5515	LSM-4296|LSM-5662	5
triptolide	BRD-K39484304			107985		5
tyrphostin-51	BRD-K47943470			5328807		5
vu-0365118-1	BRD-K53732802			53338863		5
vu-0420364-1	BRD-K88317944			46897843		5
wz-3105	BRD-U00779237			BRD-U00779237		5
xl-147	BRD-K95901403			1893730		5
yc-1						5
zg-10	BRD-U51951544			BRD-U51951544		5

## Sheet: Module 6
Name	LINCS Pert. ID	Drugbank ID	ATC Code	Pubchem CID	LINCS ID	Module
alprazolam	BRD-K32398298	DB00404	N05BA12	2118	LSM-5460	6
artemether	BRD-K39621635	DB06697	P01BE02	68911	LSM-5519	6
bemesetron						6
betaxolol	BRD-A02759312	DB00195	C07AB05|S01ED02	107952	LSM-1255	6
bix-01294	BRD-K26818574			25150857		6
brd-a16820783	BRD-A16820783			44142103		6
brd-a54632525	BRD-A54632525			44460175		6
brd-a60386802	BRD-A60386802			4879425		6
brd-a94570195	BRD-A94570195			4464266		6
brd-k22129929	BRD-K22129929			17400500		6
brd-k25784575	BRD-K25784575			46907712		6
brd-k30640165	BRD-K30640165			44487568		6
brd-k30804015	BRD-K30804015			44237404		6
brd-k32656671	BRD-K32656671			22416235		6
brd-k33586157	BRD-K33586157			4064091		6
brd-k35133769	BRD-K35133769			44460112		6
brd-k36772364	BRD-K36772364			975656		6
brd-k37150847	BRD-K37150847			3243873		6
brd-k37393297	BRD-K37393297			715454		6
brd-k40300908	BRD-K40300908			1109840		6
brd-k41284916	BRD-K41284916			23648012		6
brd-k55844427	BRD-K55844427			53338860		6
brd-k56024573	BRD-K56024573			44142060		6
brd-k56855930	BRD-K56855930			44634570		6
brd-k59470558						6
brd-k66634822	BRD-K66634822			1167615		6
brd-k70831943	BRD-K70831943			2327953		6
brd-k82024442	BRD-K82024442			56643208		6
brd-k85051645	BRD-K85051645			56643193		6
brd-k88013557	BRD-K88013557			2274454		6
brd-k94296811	BRD-K94296811			44820562		6
brd-k96621343	BRD-K96621343			44142162		6
cefaclor	BRD-K20338176	DB00833	J01DC04	51039	LSM-5368|LSM-6481	6
dextrorphan	BRD-K88304388			5388990		6
duloxetine	BRD-K71103788	DB00476	N06AX21	60834	LSM-3591	6
fenoldopam		DB00800	C01CA19		LSM-1609	6
flavanone	BRD-A07824748			10251		6
hyperoside	BRD-K84955386			5281643		6
ketorolac	BRD-A40639672	DB00465	M01AB15|S01BC05	3826	LSM-1526	6
lidocaine		DB00281	C01BB01|C05AD01|D04AB01|N01BB02|R02AD02|S01HA07|S02DA01|A01AD11		LSM-3165	6
lithocholic-acid	BRD-K20986251			9903		6
lovastatin	BRD-A70155556	DB00227	C10AA02	3565209	LSM-2189|LSM-5348|LSM-6486	6
lypressin	BRD-K93331255			644076		6
metaraminol	BRD-K96253961	DB00610	C01CA09	6419984	LSM-6000	6
methandriol	BRD-K88679075			229021		6
mln-8054	BRD-K83963101			11712649		6
nalbuphine	BRD-K66404838	DB00844	N02AF02	5311304	LSM-1908|LSM-3477|LSM-4983	6
ozagrel	BRD-K53061490			5282439		6
progesterone	BRD-A67479912	DB00396	G03AC06|G03DA02|G03DA03|G03DA04|L02AB02	5320716	LSM-1728|LSM-3452|LSM-5580	6
sd-6-035-a6	BRD-K95517054			46925828		6
sirolimus	BRD-A79768653	DB00877	L04AA10	5374464	LSM-1052|LSM-4886|LSM-6188	6
skf-83566	BRD-A52588987			23581817		6
t-0901317						6
terbinafine	BRD-K68132782	DB00857	D01AE15|D01BA02	5282481	LSM-5759	6
thiazolidinecarboxylic-acid	BRD-K92413528			72390		6
thz-2-98-01	BRD-U74615290			BRD-U74615290		6
tranilast	BRD-K17849083			5282230		6
troxipide	BRD-A68589262			5597		6
vu-0366968	BRD-K13605477			44129591		6

## Sheet: Module 7
Name	LINCS Pert. ID	Drugbank ID	ATC Code	Pubchem CID	LINCS ID	Module
15-delta-prostaglandin-j2	BRD-K05396879			5311211		7
ag-957	BRD-K36737713			2064		7
amodiaquine	BRD-K91290917	DB00613	P01BA06	16218886	LSM-4042	7
avrainvillamide-analog-4	BRD-K25079130			11852606		7
avrainvillamide-analog-6	BRD-K50324045			73707611		7
azacitidine	BRD-K03406345	DB00928		9444	LSM-4967|LSM-5218	7
bci-hydrochloride	BRD-A11007541			5475586		7
bntx	BRD-A55484088			44369694		7
bortezomib	BRD-K50691590	DB00188	L01XX32	73707406	LSM-4264|LSM-6281	7
brazilin	BRD-A83326220			222515		7
brd-a18411371	BRD-A18411371			12004949		7
brd-a30395175	BRD-A30395175			4014619		7
brd-a36275421	BRD-A36275421			3689413		7
brd-a37735495	BRD-A37735495			4380267		7
brd-a40431293	BRD-A40431293			45934191		7
brd-a43155244	BRD-A43155244			72947591		7
brd-a47816767	BRD-A47816767			2876959		7
brd-a49848186	BRD-A49848186			51003698		7
brd-a52771319	BRD-A52771319			1913		7
brd-a58924247	BRD-A58924247			4381126		7
brd-a68065211	BRD-A68065211			4381127		7
brd-k05331696	BRD-K05331696			44825280		7
brd-k06765193	BRD-K06765193			5904441		7
brd-k07259155	BRD-K07259155			44142136		7
brd-k14027855	BRD-K14027855			53338820		7
brd-k18170480	BRD-K18170480			44490243		7
brd-k24156250	BRD-K24156250			44142144		7
brd-k28366633	BRD-K28366633			44142134		7
brd-k30393343	BRD-K30393343			44616397		7
brd-k32896438	BRD-K32896438			6729593		7
brd-k36354764	BRD-K36354764			44142133		7
brd-k36910796	BRD-K36910796			44503610		7
brd-k41925105	BRD-K41925105			6729590		7
brd-k42499654	BRD-K42499654			44142145		7
brd-k44366801	BRD-K44366801			44142139		7
brd-k52321331	BRD-K52321331			53338821		7
brd-k56411643						7
brd-k59460069	BRD-K59460069			45359153		7
brd-k60870698	BRD-K60870698			3238417		7
brd-k66884694	BRD-K66884694			9266740		7
brd-k69894866	BRD-K69894866			54651242		7
brd-k70595525	BRD-K70595525			54659297		7
brd-k71935468	BRD-K71935468			6729245		7
brd-k74316684	BRD-K74316684			54651401		7
brd-k74868206	BRD-K74868206			44507287		7
brd-k77547920	BRD-K77547920			31055126		7
brd-k80346834	BRD-K80346834			5938151		7
brd-k82732294	BRD-K82732294			44142138		7
brd-k88707333	BRD-K88707333			44142140		7
brd-k89224880	BRD-K89224880			44142146		7
brd-k92317137						7
brd-k95285735	BRD-K95285735			54651375		7
brd-k95352812	BRD-K95352812			56643190		7
butein	BRD-K17497770			5281222		7
celastrol	BRD-A80960055			73707418		7
cerulenin		DB01034			LSM-5629	7
cgs-15943	BRD-K49049886			2690		7
chrysenequinone	BRD-K18812295			180933		7
ct-200783						7
curcumin	BRD-K74148702			16760039		7
cvf-sumo-11	BRD-A50774520			51003716		7
cvf-sumo-14	BRD-A93393712			51003685		7
cvf-sumo-7	BRD-A25088322			51003695		7
disulfiram	BRD-K32744045	DB00822	N07BB01|P03AA04	3117	LSM-5467	7
elesclomol	BRD-K82135108	DB05719		300471	LSM-4929	7
emf-bca1-16	BRD-K50234570			4183496		7
emf-sumo1-11	BRD-A77467113			659031		7
emf-sumo1-39	BRD-A83124583			51003694		7
f-1566-0341	BRD-K69852452			5056826		7
gant-61	BRD-K09485525			421610		7
gp-42	BRD-A41250203			73707393		7
k784-3131	BRD-A76490030			4381125		7
k784-3187	BRD-A39093044			3689415		7
k784-3188	BRD-A72180425			3689416		7
kinetin-riboside						7
manumycin-a	BRD-K78599730			44483259		7
maprotiline	BRD-K03319035	DB00934	N06AA21	71478	LSM-2043	7
md-049	BRD-K74797618			72947407		7
md-ii-008-p	BRD-K09854848			60194076		7
md-ii-038	BRD-K03736784			-666		7
md-ii-051	BRD-K86472598			72947410		7
mg-132						7
mln-2238	BRD-K78659596			25183872		7
mln-4924	BRD-K67844266			16720766		7
mrs-1220						7
nifuroxazide	BRD-K26104851			5337997		7
nsc-3852						7
nsc-632839						7
parthenolide	BRD-K81651477			5420804		7
phorbol-12-myristate-13-acetate	BRD-A15079084			4792		7
piperlongumine	BRD-K24132293			637858		7
prostratin	BRD-K91145395			454217		7
puromycin		DB08437			LSM-1431|LSM-2788|LSM-4379|LSM-6734	7
radicicol	BRD-K33551950	DB03758		23351218		7
rs-i-002-6	BRD-K66254772			60188101		7
sa-1447005	BRD-A63583287			73707394		7
sa-1459854	BRD-K67472330			54660156		7
sa-1921574	BRD-K07604665			54669029		7
sa-1921816	BRD-K31441776			54668813		7
sa-1938820	BRD-K25284112			60186824		7
sa-1939064	BRD-K61880255			60186794		7
sa-418993	BRD-K36959991			44498557		7
sa-426029	BRD-K11989708			44488194		7
sa-792709	BRD-K51290057			6184667		7
sa-792987						7
sa-85901	BRD-K96041033			44483393		7
sa-97259	BRD-K14868367			44500706		7
sa-97378	BRD-K78691413			44494796		7
spb02303	BRD-K99532291			2744062		7
st-056792	BRD-K42308740			755405		7
st-4062971	BRD-K46062088			49835860		7
tenofovir	BRD-K15891719	DB00300	J05AF07	464205	LSM-5340	7
thiostrepton	BRD-A20697603			16129995		7
withaferin-a	BRD-A52193669			73707417		7
wortmannin	BRD-A11678676			3003565		7

## Sheet: Module 8
Name	LINCS Pert. ID	Drugbank ID	ATC Code	Pubchem CID	LINCS ID	Module
anisomycin	BRD-K91370081	DB07374		253602	LSM-4047|LSM-5886	8
bisacodyl	BRD-K39987650	DB09020		2391	LSM-2883	8
brd-k91034707	BRD-K91034707			44487502		8
bufalin						8
cephaeline	BRD-K80348542			442195		8
cinobufagin						8
cycloheximide	BRD-K36055864			6197		8
cymarin	BRD-A71459254			6708764		8
digitoxigenin	BRD-K18518344			4369270		8
digitoxin	BRD-A93236127	DB01396	C01AA04	5702041	LSM-1913	8
digoxigenin	BRD-K18619710			15478		8
digoxin	BRD-A94756469	DB00390	C01AA02|C01AA05|C01AA08	5702042	LSM-1930|LSM-2511|LSM-5141|LSM-5523	8
emetine	BRD-A25687296			5702048		8
gitoxigenin	BRD-A29082194			11012		8
helveticoside	BRD-A63998256			23846563		8
homoharringtonine	BRD-A24643465	DB04865	L01XX40	16219462	LSM-3716	8
lanatoside-c	BRD-K36760124			73707447		8
ldn-193189	BRD-K04853698			25195294		8
luteolin	BRD-K05236810			5280445		8
narciclasine	BRD-K06792661			72376		8
ouabain	BRD-A68930007	DB01092	C01AC01	12420	LSM-1580|LSM-1740|LSM-2781|LSM-36355	8
periplocymarin	BRD-A45333398			6708762		8
phenolphthalein	BRD-K19227686	DB04824	A06AB04	4764	LSM-2432	8
proscillaridin	BRD-A34806832			9828429		8
proscillaridin-a	BRD-K11451237			73707522		8
ql-x-138	BRD-U33728988			BRD-U33728988		8
ql-xii-47	BRD-U86922168			BRD-U86922168		8
sa-1939938	BRD-K03048862			60184895		8
sa-89735	BRD-K55683015			44484798		8
strophanthidin						8
tretinoin	BRD-K64634304	DB00755	D10AD01|D10AD51|L01XX14|D10BA01|D10AD04	445354	LSM-2135	8
tyrphostin-ag-126	BRD-K67506692			2046		8
verrucarin-a	BRD-A26002865			104830		8

## Sheet: Module 9
Name	LINCS Pert. ID	Drugbank ID	ATC Code	Pubchem CID	LINCS ID	Module
3-amino-benzamide						9
brd-k01121114						9
brd-k34981405	BRD-K34981405			44620120		9
brd-k42702351	BRD-K42702351			54654177		9
brd-k72343629	BRD-K72343629			60190977		9
brd-k84831408	BRD-K84831408			60189907		9
brd-k88819433	BRD-K88819433			60189643		9
brd-k96697180	BRD-K96697180			60189640		9
ikk-inhibitor-x						9
sa-1925996	BRD-K87864638			60190226		9
tozasertib	BRD-K87947369			5494449		9

## Sheet: Module 10
Name	LINCS Pert. ID	Drugbank ID	ATC Code	Pubchem CID	LINCS ID	Module
abt-751						10
albendazole	BRD-K79131256	DB00518	P02CA03	2082	LSM-3782	10
aminoindazole	BRD-K51066026			81423		10
baccatin-iii	BRD-A84189516			2733529		10
brd-a08658758	BRD-A08658758			14459459		10
brd-k01621458	BRD-K01621458			-666		10
brd-k11072542	BRD-K11072542			2016258		10
brd-k16827616	BRD-K16827616			54664993		10
brd-k16956545	BRD-K16956545			54645915		10
brd-k26767475	BRD-K26767475			44142043		10
brd-k27484191	BRD-K27484191			663290		10
brd-k46869836	BRD-K46869836			25243736		10
brd-k52904470						10
brd-k59036917						10
brd-k63954456	BRD-K63954456			2202512		10
brd-k70714754	BRD-K70714754			44506661		10
brd-k71265179	BRD-K71265179			576989		10
brd-k76425766	BRD-K76425766			2047223		10
brd-k76951091	BRD-K76951091			53338839		10
brd-k82092559	BRD-K82092559			44493436		10
brd-k98645985	BRD-K98645985			54633693		10
brd-k99146421	BRD-K99146421			60138071		10
calpeptin						10
chelidonine	BRD-K32828673			197810		10
ehna	BRD-K27450477			149784		10
fenbendazole						10
gw-843682x						10
hdac3-selective	BRD-K29313308			-666		10
hu-211	BRD-A15010982			9886498		10
kf-38789						10
ku-c103853	BRD-K65369159			44483164		10
ku-c103884	BRD-K92559570			44593869		10
l-bso	BRD-A47706533			119565		10
ly-2183240						10
mebendazole		DB00643	P02CA01		LSM-3749	10
merck60	BRD-K04466929			6918878		10
mk-5108	BRD-K53665955			24748204		10
mw-stk33-3a	BRD-K34966483			2183264		10
nocodazole	BRD-K12539581	DB08313		4122	LSM-2260	10
on-01910	BRD-K35687265			73707390		10
oxfendazole	BRD-A33447119			40854		10
oxibendazole	BRD-K52075715	DB04910		4622	LSM-3153	10
paclitaxel	BRD-A28746609	DB01229	L01CD01	441276	LSM-1102|LSM-1400|LSM-5923|LSM-6346	10
phenoxazine	BRD-K53595844			67278		10
podophyllotoxin	BRD-K60507178			11892032		10
ro-3306	BRD-K78373679			11631681		10
sa-63133						10
sa-792574	BRD-K26997899			3921152		10
sb-225002						10
sildenafil	BRD-K79759585	DB00203	G04BE03	5212	LSM-3797	10
skf-96365	BRD-A72703248			104956		10
utmb-00530	BRD-K50297939			44143772		10
vinblastine	BRD-A85648045	DB00570	L01CA01	3823887	LSM-1647|LSM-6068	10
vincristine	BRD-K82109576	DB00541	L01CA02	5388992	LSM-15607|LSM-1672|LSM-5877	10
yk-4279	BRD-A62182663			44632017		10

[truncated: 1 more sheets: Module 11]
