# Supplementary material for: Systems Pharmacogenomic Landscape of Drug Similarities from LINCS data: Drug Association Networks
Source: Sci Rep. 2019 May 24;9:7849. doi: 10.1038/s41598-019-44291-3 (PMC6534546; doi:10.1038/s41598-019-44291-3)
Supplement: Supplementary file 2 — Supplementary Dataset 1 [file 41598_2019_44291_MOESM2_ESM.zip › A375-Drugs-Modules.xlsx]

## Sheet: Module 1
Name	LINCS Pert. ID	Drugbank ID	ATC Code	Pubchem CID	LINCS ID	Module
ala-ala-phe-cmk	BRD-K93080877			6610326		1
aminopurvalanol-a	BRD-K07762753			6604931		1
as-605240	BRD-K76773351			5289247		1
atorvastatin	BRD-U88459701	DB01076	C10AA05	BRD-U88459701	LSM-5164|LSM-5771	1
azd-8055						1
bibu-1361	BRD-K49294207			17756796		1
bisindolylmaleimide	BRD-K49448285			2399		1
bms-536924						1
bms-754807						1
brd-a56831909	BRD-A56831909			44142078		1
brd-k00863322	BRD-K00863322			4675130		1
brd-k03601405	BRD-K03601405			5929052		1
brd-k07101857	BRD-K07101857			44142044		1
brd-k07530279	BRD-K07530279			1864426		1
brd-k08251038	BRD-K08251038			44617508		1
brd-k14236372	BRD-K14236372			44620892		1
brd-k15524596	BRD-K15524596			60187514		1
brd-k27440500	BRD-K27440500			44142064		1
brd-k29506255	BRD-K29506255			53338849		1
brd-k39647256	BRD-K39647256			54665081		1
brd-k51608872	BRD-K51608872			1517919		1
brd-k51810646	BRD-K51810646			54638846		1
brd-k54652275	BRD-K54652275			54658054		1
brd-k55260239	BRD-K55260239			60187283		1
brd-k57044355	BRD-K57044355			25210493		1
brd-k61001510	BRD-K61001510			44498600		1
brd-k61753121	BRD-K61753121			60190094		1
brd-k69705756	BRD-K69705756			54649324		1
brd-k78481586	BRD-K78481586			24747192		1
brd-k79758054	BRD-K79758054			54613932		1
brd-k79947405	BRD-K79947405			44619125		1
brd-k84881516	BRD-K84881516			843289		1
brd-k86149906	BRD-K86149906			60190031		1
brd-k92543914	BRD-K92543914			60184911		1
brd-k97972722	BRD-K97972722			44485990		1
budesonide	BRD-A60571864	DB01222	A07EA06|D07AC09|R01AD05|R03BA02	5702148	LSM-1472|LSM-1673|LSM-1835|LSM-5090	1
bw-b70c	BRD-A55946879			5353454		1
bx-795						1
ceramide	BRD-K41707108			5497136		1
cortisone	BRD-A54487287			5702028		1
cytochalasin-b						1
dipropyl-dopamine	BRD-K82577285			3106		1
dorsomorphin	BRD-K54233340			11524144		1
dubinidine	BRD-A99571536			442897		1
enmd-2076	BRD-K68488863			16041424		1
estropipate	BRD-A22143024	DB04574		10861069	LSM-1389|LSM-3126|LSM-5780	1
etazolate	BRD-K64755930			3277		1
fu-jmbii105b	BRD-K25662647			24856237		1
fulvestrant	BRD-A90490067	DB00947	L02BA03	3478439	LSM-1895|LSM-4986|LSM-6504	1
geldanamycin	BRD-A19500257	DB02424		13017911	LSM-1108|LSM-1373	1
gelsemine	BRD-A17535965			23817963		1
gsk-1070916	BRD-K36740062			46885626		1
gw-5074	BRD-K39520573			5353919		1
heliotrine	BRD-A08709697			23930397		1
hydrocortisone	BRD-A65767837	DB00741	A01AC03|A07EA02|C05AA01|D07AA02|D07AB02|D07AB11|D07AC16|D07XA01|H02AB09|S01BA02|S01CB03|S02BA01	5702068	LSM-1785|LSM-5980|LSM-6492|LSM-6649	1
ipratropium	BRD-A05352148			3746		1
l-690488						1
l-741742	BRD-K13211965			133008		1
linopirdine	BRD-K59332007			23581818		1
methoxsalen	BRD-K63430059	DB00553	D05AD02|D05BA02	4114	LSM-3410	1
nalbuphine	BRD-K66404838	DB00844	N02AF02	5311304	LSM-1908|LSM-3477|LSM-4983	1
niguldipine	BRD-A43331270			71317558		1
pentobarbital	BRD-A44448661	DB00312	N05CA01	4737	LSM-1566	1
phensuximide	BRD-A18043272	DB00832	N03AD02	6839	LSM-1359	1
pi-103	BRD-K67868012			9884685		1
purvalanol-a	BRD-K50836978			456214		1
ritodrine	BRD-K51465424	DB00867	G02CA01	33572	LSM-1664|LSM-3138	1
sb-258585	BRD-K80639402			3248571		1
sdm25n	BRD-A75769826			23581824		1
simvastatin	BRD-K22134346	DB00641	C10AA01	54454	LSM-1830|LSM-2492|LSM-5417|LSM-6463	1
tamoxifen	BRD-K04210847	DB00675	L02BA01	63062	LSM-2966	1
tanespimycin						1
tg-101348	BRD-K12502280			16722836		1
thioridazine	BRD-A84481105	DB00679	N05AC02	66062	LSM-1863	1
tivozanib						1
tocainide	BRD-A92670106	DB01056	C01BB03	38945	LSM-1909	1
tozasertib	BRD-K87947369			5494449		1
unc-0321	BRD-K74236984			46901937		1
vemurafenib	BRD-K56343971	DB08881	L01XE15	42611257	LSM-1068	1
wortmannin	BRD-A11678676			3003565		1

## Sheet: Module 2
Name	LINCS Pert. ID	Drugbank ID	ATC Code	Pubchem CID	LINCS ID	Module
brd-k00141503	BRD-K00141503			60191328		2
brd-k04380254	BRD-K04380254			54613919		2
brd-k06589444	BRD-K06589444			44496306		2
brd-k07244661	BRD-K07244661			54654553		2
brd-k07907451	BRD-K07907451			44501237		2
brd-k23985857	BRD-K23985857			44618836		2
brd-k26484692	BRD-K26484692			54657725		2
brd-k30229575	BRD-K30229575			60185212		2
brd-k37650321	BRD-K37650321			60189866		2
brd-k47512679	BRD-K47512679			60189879		2
brd-k62242359	BRD-K62242359			44485233		2
brd-k63164430	BRD-K63164430			54658063		2
brd-k63923428	BRD-K63923428			60191087		2
brd-k70875408	BRD-K70875408			54654159		2
brd-k72343629	BRD-K72343629			60190977		2
brd-k88822846	BRD-K88822846			44488910		2
brd-k89961851	BRD-K89961851			54650136		2
brd-k92232855	BRD-K92232855			44487610		2
brd-k96477379	BRD-K96477379			44498677		2

## Sheet: Module 3
Name	LINCS Pert. ID	Drugbank ID	ATC Code	Pubchem CID	LINCS ID	Module
15-delta-prostaglandin-j2	BRD-K05396879			5311211		3
7b-cis						3
abt-751						3
artesunate	BRD-A47829399			73707396		3
avrainvillamide-analog-4	BRD-K25079130			11852606		3
avrainvillamide-analog-6	BRD-K50324045			73707611		3
azathioprine	BRD-K32821942	DB00993	L04AX01	2265	LSM-2713	3
bax-channel-blocker						3
bi-2536						3
bjm-csc-15	BRD-A32595718			24816775		3
brd-a09719808	BRD-A09719808			44640137		3
brd-a12633378	BRD-A12633378			3111211		3
brd-a24021119	BRD-A24021119			44142351		3
brd-a27640568	BRD-A27640568			2872362		3
brd-a43126523	BRD-A43126523			44142346		3
brd-a47816767	BRD-A47816767			2876959		3
brd-a50388635	BRD-A50388635			2896739		3
brd-a54194844	BRD-A54194844			2921053		3
brd-a81530502	BRD-A81530502			23947494		3
brd-a93942655	BRD-A93942655			44640136		3
brd-k00910650	BRD-K00910650			5712112		3
brd-k05153001	BRD-K05153001			665013		3
brd-k05402890						3
brd-k07259155	BRD-K07259155			44142136		3
brd-k08307026	BRD-K08307026			44631783		3
brd-k08463963	BRD-K08463963			800048		3
brd-k10211010	BRD-K10211010			54657602		3
brd-k10361096	BRD-K10361096			17757086		3
brd-k11533227	BRD-K11533227			-666		3
brd-k12401458	BRD-K12401458			49835928		3
brd-k14711204	BRD-K14711204			50904528		3
brd-k14749055	BRD-K14749055			50904531		3
brd-k14788918	BRD-K14788918			53338822		3
brd-k16618170	BRD-K16618170			44620895		3
brd-k16827616	BRD-K16827616			54664993		3
brd-k20109053	BRD-K20109053			60185092		3
brd-k23319301	BRD-K23319301			71758969		3
brd-k23412959	BRD-K23412959			17757075		3
brd-k24426149	BRD-K24426149			2120347		3
brd-k26767475	BRD-K26767475			44142043		3
brd-k27484191	BRD-K27484191			663290		3
brd-k28934562	BRD-K28934562			71759739		3
brd-k30351863	BRD-K30351863			60138096		3
brd-k30836161	BRD-K30836161			53338853		3
brd-k32862555	BRD-K32862555			1580719		3
brd-k32944375	BRD-K32944375			60138099		3
brd-k35004659	BRD-K35004659			44634719		3
brd-k36087356	BRD-K36087356			2769230		3
brd-k37669227	BRD-K37669227			44502466		3
brd-k37940862	BRD-K37940862			46930969		3
brd-k39345836	BRD-K39345836			2432214		3
brd-k43069600	BRD-K43069600			2769158		3
brd-k44242139	BRD-K44242139			60185091		3
brd-k44366801	BRD-K44366801			44142139		3
brd-k44732214	BRD-K44732214			60190163		3
brd-k44978960	BRD-K44978960			3233012		3
brd-k49477330	BRD-K49477330			54666672		3
brd-k49712247	BRD-K49712247			44142091		3
brd-k60870698	BRD-K60870698			3238417		3
brd-k61102260	BRD-K61102260			54652412		3
brd-k61717269	BRD-K61717269			44602352		3
brd-k61776140	BRD-K61776140			44503649		3
brd-k62169556	BRD-K62169556			24868692		3
brd-k62466453	BRD-K62466453			44142147		3
brd-k63569039	BRD-K63569039			3235086		3
brd-k63770300	BRD-K63770300			56643207		3
brd-k66037923	BRD-K66037923			44142148		3
brd-k66884694	BRD-K66884694			9266740		3
brd-k67236950	BRD-K67236950			54649403		3
brd-k70161581	BRD-K70161581			5720066		3
brd-k70771662	BRD-K70771662			1471787		3
brd-k71265179	BRD-K71265179			576989		3
brd-k72615639	BRD-K72615639			6711315		3
brd-k73008154	BRD-K73008154			54666534		3
brd-k73261812						3
brd-k73610817	BRD-K73610817			3426979		3
brd-k74461819	BRD-K74461819			54666677		3
brd-k75315865	BRD-K75315865			44825304		3
brd-k78133682	BRD-K78133682			54649454		3
brd-k78385490	BRD-K78385490			56643206		3
brd-k81795824	BRD-K81795824			45099945		3
brd-k82837433	BRD-K82837433			5386755		3
brd-k84203638	BRD-K84203638			3237904		3
brd-k85266146	BRD-K85266146			5716606		3
brd-k87125912	BRD-K87125912			54666674		3
brd-k87726525	BRD-K87726525			44142143		3
brd-k88198340	BRD-K88198340			12043281		3
brd-k88707333	BRD-K88707333			44142140		3
brd-k89224880	BRD-K89224880			44142146		3
brd-k95138506	BRD-K95138506			53338817		3
brd-k95196255	BRD-K95196255			3242434		3
brd-k95352812	BRD-K95352812			56643190		3
brd-k96041907	BRD-K96041907			54651469		3
brd-k99530743	BRD-K99530743			50897566		3
bvt-948	BRD-A22713669			44483339		3
ca-074-me	BRD-A56020723			23760717		3
calyculin	BRD-A47513740			16760037		3
cccp	BRD-K15616905			2603		3
cd-437						3
cercosporin	BRD-A78360835			2674		3
chelidonine	BRD-K32828673			197810		3
cmpd-1	BRD-K54095730			11382492		3
ct-200783						3
cucurbitacin-i	BRD-A49680073			44483311		3
digitoxigenin	BRD-K18518344			4369270		3
emetine	BRD-A25687296			5702048		3
entinostat	BRD-K77908580			4261		3
everolimus	BRD-K13514097	DB01590	L04AA18|L01XE10	6442177	LSM-4258|LSM-5313	3
gossypol						3
gw-843682x						3
helveticoside	BRD-A63998256			23846563		3
hinokitiol						3
ikk-2-inhibitor-v						3
indirubin	BRD-K17894950			5359405		3
ki-8751	BRD-K47150025			11317348		3
km-03949sc	BRD-K28120860			2820381		3
ku-0060648						3
ku-c103428n	BRD-A82096673			44143703		3
ku-c104487	BRD-K07995125			44640175		3
lasalocid	BRD-A72711497			6708465		3
leu-enkephalin	BRD-A32836748			3903		3
ly-2183240						3
manumycin-a	BRD-K78599730			44483259		3
maz-51	BRD-K95655893			9839842		3
menadione	BRD-K78126613	DB00170	B02BA02	4055	LSM-3755	3
methylene-blue						3
mitoxantrone	BRD-K21680192	DB01204		5458171	LSM-2481	3
mk-1775						3
mln-4924	BRD-K67844266			16720766		3
mln-8054	BRD-K83963101			11712649		3
mst-312	BRD-K19894101			10385095		3
mw-a1-12	BRD-K78867378			701939		3
narciclasine	BRD-K06792661			72376		3
neratinib						3
niclosamide	BRD-K35960502	DB06803	P02DA01	4477	LSM-2787	3
nilotinib	BRD-K81528515	DB04868	L01XE08	644241	LSM-1099	3
nsc-632839						3
oxetane	BRD-A69592287			73707606		3
pac-1	BRD-K50841342			5344054		3
parthenolide	BRD-K81651477			5420804		3
perhexiline	BRD-A19633847	DB01074	C08EX02	5284439	LSM-4353	3
piperlongumine	BRD-K24132293			637858		3
quinoclamine						3
qw-bi-011	BRD-K72264770			0		3
rhodomyrtoxin-b	BRD-A08003242			3270699		3
rottlerin	BRD-K39256324			5281847		3
sa-1478088	BRD-K73395020			11292680		3
sb-225002						3
sirolimus	BRD-A79768653	DB00877	L04AA10	5374464	LSM-1052|LSM-4886|LSM-6188	3
sulforaphane						3
tetrindole	BRD-A52660433			160020		3
thapsigargin	BRD-K69023402			446378		3
tl-hras-61	BRD-K01877528			49766530		3
trichostatin-a	BRD-A19037878			6376322		3
tubastatin-a	BRD-K00627859			49850262		3
tw-37	BRD-K28360340			11455910		3
vanoxerine		DB03701				3
vorinostat	BRD-K81418486	DB02546	L01XX38	5311	LSM-3828	3
vu-0365114-2	BRD-K37456065			45281794		3
vu-0410183-2	BRD-K74710236			44631784		3
vu-0415556-1	BRD-A89104433			45489448		3
vu-0418933-1	BRD-A51777634			46742339		3
vu-0418934-2	BRD-K89093471			46742340		3
vu-0418939-2	BRD-K69097969			46742345		3
vu-0418946-1	BRD-K44432556			46742353		3
vu-0418947-2	BRD-K76907295			46742354		3
yo-2	BRD-A04026261			5713		3
zm-39923	BRD-K40624912			176406		3

## Sheet: Module 4
Name	LINCS Pert. ID	Drugbank ID	ATC Code	Pubchem CID	LINCS ID	Module
7,8-dihydro-l-biopterin	BRD-A01317026	DB03271		71684472	LSM-4949	4
altrenogest	BRD-A27554692			45006157		4
amlodipine	BRD-A22032524	DB00381	C08CA01	2162	LSM-1388	4
amodiaquine	BRD-K91290917	DB00613	P01BA06	16218886	LSM-4042	4
aristolochic-acid	BRD-K17110974			2236		4
azasetron						4
azelastine	BRD-A68888262	DB00972	R01AC03|R06AX19|S01GX07	54360	LSM-5127	4
benzoxiquine	BRD-K70327191			6855		4
bi-78d3	BRD-K73982490			2747117		4
bosutinib	BRD-K99964838	DB06616	L01XE14	5328940	LSM-1190	4
brd-a38425832	BRD-A38425832			50897769		4
brd-a89067742	BRD-A89067742			2815576		4
brd-a93015352	BRD-A93015352			3124281		4
brd-a94297859	BRD-A94297859			46948705		4
brd-a98050686	BRD-A98050686			2838441		4
brd-k03371390	BRD-K03371390			616433		4
brd-k04779531	BRD-K04779531			3235429		4
brd-k06748700	BRD-K06748700			22416276		4
brd-k08799950	BRD-K08799950			23778527		4
brd-k10057859	BRD-K10057859			44623872		4
brd-k11671649	BRD-K11671649			24747155		4
brd-k18761689	BRD-K18761689			24747340		4
brd-k19181733	BRD-K19181733			44498648		4
brd-k19433082	BRD-K19433082			1999882		4
brd-k23673040	BRD-K23673040			690299		4
brd-k33926001	BRD-K33926001			2726279		4
brd-k40758391	BRD-K40758391			26871482		4
brd-k41006959	BRD-K41006959			44634533		4
brd-k42419294	BRD-K42419294			1242010		4
brd-k42644990	BRD-K42644990			2387953		4
brd-k45114207	BRD-K45114207			877183		4
brd-k49749421	BRD-K49749421			24747162		4
brd-k63425657	BRD-K63425657			6476406		4
brd-k63550534	BRD-K63550534			44142042		4
brd-k66896231	BRD-K66896231			604519		4
brd-k70503895	BRD-K70503895			44142067		4
brd-k71746704	BRD-K71746704			10402601		4
brd-k71970656	BRD-K71970656			12135546		4
brd-k72307842	BRD-K72307842			44216737		4
brd-k75784474	BRD-K75784474			60138083		4
brd-k82185908	BRD-K82185908			60138106		4
brd-k83620635	BRD-K83620635			16273006		4
brd-k89692698						4
brd-k92202821	BRD-K92202821			17757314		4
brd-k93296644	BRD-K93296644			23975589		4
brd-k93443135	BRD-K93443135			24747343		4
brd-k98219271	BRD-K98219271			4832119		4
bromhexine	BRD-K47631482	DB09019		2442	LSM-3048	4
capsaicin	BRD-K16336526			1548942		4
chenodeoxycholic-acid	BRD-K18135438			10133		4
chlortalidone	BRD-A26384407			2732		4
cilostazol	BRD-K67017579	DB01166	B01AC23	2754	LSM-3491	4
cinchonine	BRD-K14693417			5702153		4
citalopram	BRD-A47598013	DB00215	N06AB04|N06AB10	77995	LSM-1585|LSM-3569	4
clarithromycin	BRD-K49668410	DB01211	J01FA09	84029	LSM-5606	4
clemastine	BRD-K30240666	DB00283	R06AA04|D04AA14	26987	LSM-2655	4
coumarin	BRD-K23913458			323		4
cytarabine	BRD-K33106058	DB00987	L01BC01	6253	LSM-5470	4
decitabine	BRD-K79254416	DB01262		451668	LSM-5855|LSM-6440	4
dehydrocholic-acid	BRD-A64125466			6602440		4
dephostatin	BRD-K60274257			44483227		4
diazoxide	BRD-K73109821	DB01119	C02DA01|V03AH01	3019	LSM-3639	4
dibutyrylcyclic-gmp						4
diclofenac	BRD-K08252256	DB00586	M01AB05|M02AA15|S01BC03|D11AX18	5018304	LSM-2160	4
dihydroergocristine	BRD-A65076780			11072143		4
diloxanide	BRD-K10974103	DB08792	P01AC01	19529	LSM-2223	4
disulfiram	BRD-K32744045	DB00822	N07BB01|P03AA04	3117	LSM-5467	4
donepezil	BRD-A49160188	DB00843	N06DA02	5741	LSM-1598	4
emf-bca1-57	BRD-K64610608			44489675		4
enalaprilat	BRD-K99447003			5462501		4
enzastaurin	BRD-K79404599			176167		4
epitestosterone	BRD-K25836724			10204		4
erythromycin	BRD-K39746403	DB00199	D10AF02|J01FA01|S01AA17	71277	LSM-3416|LSM-6532	4
escitalopram	BRD-K70301876	DB01175		146570	LSM-1585|LSM-3569	4
f-1566-0341	BRD-K69852452			5056826		4
fenoterol	BRD-A97104540	DB01288	R03CC04|G02CA03|R03AC04	3343	LSM-1948	4
fenpiverinium	BRD-K84566043			71489		4
flavanone	BRD-A07824748			10251		4
fluspirilene	BRD-K77947974	DB04842	N05AG01	3396	LSM-3748	4
ftase-inhibitor-b581	BRD-K04877770			132887		4
fu-jmbii127b	BRD-K34452916			24856313		4
gdc-0941	BRD-K52911425			17755052		4
gr-89696						4
htmt	BRD-A66435872			23581821		4
huperzine-a	BRD-A47065382	DB05510		5912039		4
kin001-244	BRD-K09186807			49766501		4
kitasamycin	BRD-K96134740			44634697		4
ku-c104236n	BRD-K14402394			20854254		4
levofloxacin	BRD-K09471561	DB01137	J01MA12|S01AE05	149096	LSM-4370|LSM-5270	4
ly-294002	BRD-K27305650			3973		4
mebeverine	BRD-A09467419			17683		4
mesalazine	BRD-K28849549	DB00244	A07EC02	4075	LSM-5427	4
mestanolone	BRD-K18523449			10633		4
metergoline	BRD-A30435184			4090		4
methandriol	BRD-K88679075			229021		4
mifepristone	BRD-K44094313	DB00834	G03XB01	7048709	LSM-1569|LSM-2822|LSM-5552	4
mocetinostat	BRD-K16485616			9865515		4
nisoldipine	BRD-A96107863	DB00401	C08CA07	4499	LSM-5172	4
nk26-i-41-1	BRD-A50796384			23786513		4
oleoylethanolamide	BRD-K66956375			5283454		4
osi-027	BRD-K94294671			72698550		4
palbociclib	BRD-K51313569			5330286		4
pentylenetetrazol						4
pha-793887	BRD-K64800655			46191454		4
pinacidil	BRD-A22897758			4826		4
pindolol	BRD-A97701745	DB00960	C07AA03|C07AA14|C07AA17	4828	LSM-1953|LSM-24941	4
pioglitazone	BRD-A48430263	DB01132	A10BG03	60560	LSM-1592	4
pivmecillinam	BRD-K67100011	DB01605	J01CA08	115163	LSM-3494|LSM-5651	4
pizotifen	BRD-K75958195			44246706		4
plx-4720	BRD-K16478699			24180719		4
prednisolone	BRD-A27887842	DB00860	A07EA01|C05AA04|D07AA01|D07AA03|D07AC14|D07XA02|D10AA02|H02AB04|H02AB06|R01AD02|S01BA04|S01CB02|S02BA03|S03BA02	5702106	LSM-1425|LSM-24954|LSM-5778	4
proadifen	BRD-K46317332			4910		4
pyrimethamine		DB00205	P01BD01		LSM-3967	4
r(-)-propylnorapomorphine	BRD-K13544237			11957529		4
rabeprazole	BRD-A39390670	DB01129	A02BC04	5029	LSM-5045	4
ran-07	BRD-K98381590			1993104		4
resveratrol	BRD-K80738081	DB02709		445154	LSM-2557	4
retinyl	BRD-K65331431			638034		4
rifabutin	BRD-K30563334	DB00615	J04AB04	57448257	LSM-5442	4
rs-39604	BRD-K20742498			5145950		4
ru-28318	BRD-A92585442			5092098		4
sb-203580	BRD-K99291625			6610350		4
sb-590885	BRD-K01253243			11316960		4
sdz-wag-994						4
stavudine	BRD-K93880783	DB00649	J05AF04	18283	LSM-5983	4
targinine	BRD-K22227508			135242		4
taxifolin	BRD-K94649603			439533		4
tegaserod	BRD-K21806131	DB01079	A06AX06	6918369		4
testosterone	BRD-A55393291	DB00624	G03BA02|G03BA03|G03EK01	5701998	LSM-1628|LSM-1643|LSM-2564|LSM-5153	4
tgx-221	BRD-A41692738			9907093		4
thz-2-98-01	BRD-U74615290			BRD-U74615290		4
torin-1	BRD-K40175214			49836027		4
tranilast	BRD-K17849083			5282230		4
tretinoin	BRD-K64634304	DB00755	D10AD01|D10AD51|L01XX14|D10BA01|D10AD04	445354	LSM-2135	4
triflupromazine	BRD-K63675182	DB00508		66069	LSM-3421	4
tubocurarine	BRD-K99621550	DB01199	M03AA02	6000	LSM-4245	4
tyrphostin-ag-82	BRD-K03670461			2061		4
umbelliferone	BRD-K87991767			5281426		4
vama-37	BRD-K51018020			16760391		4
vu-0413247-1	BRD-K61127831			44907124		4
vu-0415535-1	BRD-A68397902			45489405		4
wye-354	BRD-K77008974			44219749		4
wz-3146	BRD-K73293050			44607360		4
xmd-1185h	BRD-U64289953			BRD-U64289953		4
xmd-892	BRD-K50387473			46843772		4
ym-90709	BRD-K06712146			1103147		4
zm-447439	BRD-K72703948			9914412		4

## Sheet: Module 5
Name	LINCS Pert. ID	Drugbank ID	ATC Code	Pubchem CID	LINCS ID	Module
apha-compound-8	BRD-K74733595			10379137		5
apicidin	BRD-K64606589			-666		5
at-9283	BRD-K24576554			11696609		5
avrainvillamide-analog-2	BRD-K42573370			73707608		5
belinostat	BRD-K17743125			6918638		5
brd-k23165181	BRD-K23165181			60138122		5
brd-k33720394	BRD-K33720394			2180477		5
brd-k59470558						5
brd-k75081836	BRD-K75081836			73707351		5
brd-k98676510	BRD-K98676510			44241405		5
dacinostat	BRD-K56957086			6445533		5
givinostat	BRD-K13810148			9804992		5
hc-toxin	BRD-A39646320			3571		5
isox						5
km-00927	BRD-K85493820			2819152		5
merck-ketone	BRD-A94377914			-666		5
nch-51	BRD-K52522949			11395181		5
panobinostat	BRD-K02130563			6918837		5
pyroxamide	BRD-K11663430			4996		5
scriptaid						5
sorafenib	BRD-K49810818	DB00398	L01XE05	10173949	LSM-1008	5
thm-i-94						5
wt-171	BRD-K74761218			44601455		5

## Sheet: Module 6
Name	LINCS Pert. ID	Drugbank ID	ATC Code	Pubchem CID	LINCS ID	Module
bufalin						6
cinobufagin						6
cymarin	BRD-A71459254			6708764		6
digitoxin	BRD-A93236127	DB01396	C01AA04	5702041	LSM-1913	6
digoxin	BRD-A94756469	DB00390	C01AA02|C01AA05|C01AA08	5702042	LSM-1930|LSM-2511|LSM-5141|LSM-5523	6
ouabain	BRD-A68930007	DB01092	C01AC01	12420	LSM-1580|LSM-1740|LSM-2781|LSM-36355	6
periplocymarin	BRD-A45333398			6708762		6
proscillaridin	BRD-A34806832			9828429		6
strophanthidin						6

## Sheet: Module 7
Name	LINCS Pert. ID	Drugbank ID	ATC Code	Pubchem CID	LINCS ID	Module
ag-592	BRD-K89930444			5467485		7
arg-a1-2	BRD-K39580048			2785467		7
at-sumo-1	BRD-A25337146			24747642		7
bntx	BRD-A55484088			44369694		7
brazilin	BRD-A83326220			222515		7
brd-a40431293	BRD-A40431293			45934191		7
brd-a43155244	BRD-A43155244			72947591		7
brd-a59145032	BRD-A59145032			51003718		7
brd-a81282034	BRD-A81282034			23786279		7
brd-k06765193	BRD-K06765193			5904441		7
brd-k14027855	BRD-K14027855			53338820		7
brd-k21672423	BRD-K21672423			1317598		7
brd-k24156250	BRD-K24156250			44142144		7
brd-k27169919	BRD-K27169919			2980973		7
brd-k28366633	BRD-K28366633			44142134		7
brd-k36772364	BRD-K36772364			975656		7
brd-k41652870	BRD-K41652870			3190037		7
brd-k60070073	BRD-K60070073			2847176		7
brd-k71935468	BRD-K71935468			6729245		7
brd-k77547920	BRD-K77547920			31055126		7
brd-k82685933	BRD-K82685933			9583102		7
brd-k92317137						7
brd-k94493764	BRD-K94493764			23928086		7
brd-k94991378	BRD-K94991378			6731789		7
chloroxine	BRD-K17075857	DB01243		2722	LSM-2371	7
cvf-sumo-11	BRD-A50774520			51003716		7
cvf-sumo-13	BRD-A06929388			51003717		7
cvf-sumo-14	BRD-A93393712			51003685		7
cvf-sumo-7	BRD-A25088322			51003695		7
diphencyprone	BRD-K51730347			65057		7
ei-346-erlotinib-analog	BRD-U08759356			BRD-U08759356		7
emf-bca1-16	BRD-K50234570			4183496		7
emf-sumo1-11	BRD-A77467113			659031		7
emf-sumo1-39	BRD-A83124583			51003694		7
gp-42	BRD-A41250203			73707393		7
i-606051	BRD-K16533489			23891056		7
i-606061	BRD-K77877933			23891514		7
jlk-6						7
md-ii-038	BRD-K03736784			-666		7
mg-132						7
mln-2238	BRD-K78659596			25183872		7
nvp-auy922						7
phenethyl-isothiocyanate	BRD-K56700933			16741		7
pifithrin-mu	BRD-K96799727			327653		7
puromycin		DB08437			LSM-1431|LSM-2788|LSM-4379|LSM-6734	7
radicicol	BRD-K33551950	DB03758		23351218		7
rs-i-002-6	BRD-K66254772			60188101		7
sa-1447005	BRD-A63583287			73707394		7
sc-i-004	BRD-K30993697			-666		7
st-056792	BRD-K42308740			755405		7
ter-14687						7
terreic-acid	BRD-A64228451			44483234		7
thiostrepton	BRD-A20697603			16129995		7
wr-216174						7

## Sheet: Module 8
Name	LINCS Pert. ID	Drugbank ID	ATC Code	Pubchem CID	LINCS ID	Module
5-iodotubercidin	BRD-A18497530	DB04604		1830	LSM-4349	8
a-443644	BRD-K38615104			10172943		8
akt-inhibitor-iv						8
alvocidib	BRD-K87909389			5287969		8
as-601245	BRD-A60245366			10109823		8
at-7519	BRD-K13390322			11338033		8
auranofin	BRD-A79465854	DB00995	M01CB03	0		8
avicin-d	BRD-A15100685			73707595		8
avicin-g	BRD-A33746814			73707604		8
bay-11-7821	BRD-K15025317			5353431		8
bisindolylmaleimide-ix	BRD-K06543683			5083		8
bms-345541	BRD-K13566078			9813758		8
brd-a14178283	BRD-A14178283			23986040		8
brd-a18411371	BRD-A18411371			12004949		8
brd-a18725729	BRD-A18725729			12004950		8
brd-a36275421	BRD-A36275421			3689413		8
brd-a37735495	BRD-A37735495			4380267		8
brd-a58924247	BRD-A58924247			4381126		8
brd-a68065211	BRD-A68065211			4381127		8
brd-k01896723	BRD-K01896723			45100442		8
brd-k03829970	BRD-K03829970			53338854		8
brd-k10484463	BRD-K10484463			3685735		8
brd-k10846167	BRD-K10846167			45100444		8
brd-k19499941	BRD-K19499941			1637653		8
brd-k26304855	BRD-K26304855			46907611		8
brd-k29003210	BRD-K29003210			16446678		8
brd-k30381304	BRD-K30381304			16014341		8
brd-k35716340						8
brd-k40329609	BRD-K40329609			60138097		8
brd-k53780220	BRD-K53780220			45115629		8
brd-k55722623	BRD-K55722623			44460166		8
brd-k56411643						8
brd-k58214070	BRD-K58214070			4257368		8
brd-k58972465	BRD-K58972465			44634726		8
brd-k60895275	BRD-K60895275			16446868		8
brd-k62459624	BRD-K62459624			2416356		8
brd-k68007270	BRD-K68007270			44618858		8
brd-k68313733	BRD-K68313733			2449454		8
brd-k77681376	BRD-K77681376			45100431		8
brd-k78062244	BRD-K78062244			6545175		8
brd-k79222491	BRD-K79222491			45100452		8
brd-k79390395	BRD-K79390395			2442307		8
brd-k80346834	BRD-K80346834			5938151		8
brd-k81814927	BRD-K81814927			46907621		8
brd-k85853281	BRD-K85853281			151582		8
brd-k88278225	BRD-K88278225			44508005		8
brd-k89209981	BRD-K89209981			46937243		8
brd-k92158425	BRD-K92158425			45100429		8
brd-k95842463	BRD-K95842463			44488188		8
brd-k96433222	BRD-K96433222			44485578		8
brd-u86222656	BRD-U86222656			BRD-U86222656		8
camptothecin	BRD-A30437061	DB04690		2538	LSM-1442|LSM-4611	8
cgp-60474	BRD-K79090631			644215		8
chromomycin-a3	BRD-A11702965			73707419		8
cpccoet	BRD-A18202423			6324610		8
cyclopamine	BRD-A02333338			44118238		8
dactinomycin	BRD-A73909368	DB00970	L01DA01	45006140	LSM-5783	8
daunorubicin	BRD-K43389675	DB00694	L01DB02	30323	LSM-1731|LSM-2962|LSM-4891|LSM-5967	8
doxorubicin	BRD-A52530684	DB00997	L01DB01	6916127	LSM-1622|LSM-1799|LSM-2078|LSM-4062	8
er-27319						8
fludarabine	BRD-K72238567	DB01073	L01BB05	8975		8
hg-5-113-01	BRD-U82589721			BRD-U82589721		8
idarubicin	BRD-K69650333	DB01177	L01DB06	636362	LSM-3917|LSM-5769|LSM-6192	8
immepip						8
indinavir	BRD-K33226500	DB00224	J05AE02	5462355	LSM-5471	8
jnj-7706621	BRD-K11636097			5330790		8
jnk-9l	BRD-K19220233			59588070		8
k784-3131	BRD-A76490030			4381125		8
k784-3187	BRD-A39093044			3689415		8
k784-3188	BRD-A72180425			3689416		8
km-00799	BRD-K87375115			2819095		8
ku-c104337	BRD-K40373196			44631078		8
ku-c104495	BRD-K73044744			44640181		8
md-041	BRD-K56653679			-666		8
nsc-3852						8
pf-562271	BRD-K99545815			11713159		8
pha-665752						8
pidorubicine	BRD-K04548931			65348		8
pik-75	BRD-M16762496			73707389		8
pirarubicin	BRD-K83794624			11296583		8
pitavastatin	BRD-K30097969	DB08860	C10AA08	11251522	LSM-5439	8
sa-25547	BRD-K96076993			5337366		8
sa-792709	BRD-K51290057			6184667		8
sch-79797						8
sd-6-035-a7	BRD-K45253154			44618204		8
staurosporine	BRD-K70549064	DB02010		6610353	LSM-1103|LSM-6442	8
su-11652	BRD-K60623809			5329103		8
tl-hras-24	BRD-K93060291			49766518		8
topotecan	BRD-A59985574	DB01030	L01XX17	5515	LSM-4296|LSM-5662	8
triptolide	BRD-K39484304			107985		8
w-7						8
wz-3105	BRD-U00779237			BRD-U00779237		8
zg-10	BRD-U51951544			BRD-U51951544		8

## Sheet: Module 9
Name	LINCS Pert. ID	Drugbank ID	ATC Code	Pubchem CID	LINCS ID	Module
pk-11195						9
ro-28-1675	BRD-K21672174			9886086		9

## Sheet: Module 10
Name	LINCS Pert. ID	Drugbank ID	ATC Code	Pubchem CID	LINCS ID	Module
brd-k01621458	BRD-K01621458			-666		10
brd-k99636700	BRD-K99636700			-666		10
tacedinaline	BRD-K52313696			2746		10

[truncated: 4 more sheets: Module 11, Module 12, Module 13, Module 14]
