# Supplementary material for: Systems Pharmacogenomic Landscape of Drug Similarities from LINCS data: Drug Association Networks
Source: Sci Rep. 2019 May 24;9:7849. doi: 10.1038/s41598-019-44291-3 (PMC6534546; doi:10.1038/s41598-019-44291-3)
Supplement: Supplementary file 2 — Supplementary Dataset 1 [file 41598_2019_44291_MOESM2_ESM.zip › A549-Drugs-Modules.xlsx]

## Sheet: Module 1
Name	LINCS Pert. ID	Drugbank ID	ATC Code	Pubchem CID	LINCS ID	Module
brd-k05402890						1
brd-k26767475	BRD-K26767475			44142043		1
brd-k27484191	BRD-K27484191			663290		1
cmpd-1	BRD-K54095730			11382492		1
flubendazole	BRD-K86003836	DB08974		35802	LSM-5916	1
sa-63133						1
sb-225002						1
vinorelbine	BRD-K97514127	DB00361	L01CA04	13200033	LSM-4297|LSM-5284|LSM-6007|LSM-6302	1

## Sheet: Module 2
Name	LINCS Pert. ID	Drugbank ID	ATC Code	Pubchem CID	LINCS ID	Module
amsacrine	BRD-K98490050	DB00276	L01XX01	3926765		2
brd-k00313977	BRD-K00313977			53338852		2
brd-k03829970	BRD-K03829970			53338854		2
brd-k18726304	BRD-K18726304			53338848		2
brd-k19724398	BRD-K19724398			53338857		2
brd-k38625260	BRD-K38625260			53338855		2
camptothecin	BRD-A30437061	DB04690		2538	LSM-1442|LSM-4611	2
etoposide	BRD-A18419789	DB00773	L01CB01	44483274	LSM-4271|LSM-5572|LSM-6301|LSM-6348	2
maprotiline	BRD-K03319035	DB00934	N06AA21	71478	LSM-2043	2
mepacrine	BRD-A45889380			23581813		2
mitoxantrone	BRD-K21680192	DB01204		5458171	LSM-2481	2
mosapride	BRD-A39052811			119584		2
naproxol	BRD-K34014345			3032818		2
pyrvinium-pamoate						2
sn-38						2
teniposide	BRD-A35588707	DB00444	L01CB02	6708778	LSM-1483	2
topotecan	BRD-A59985574	DB01030	L01XX17	5515	LSM-4296|LSM-5662	2

## Sheet: Module 3
Name	LINCS Pert. ID	Drugbank ID	ATC Code	Pubchem CID	LINCS ID	Module
5-iodotubercidin	BRD-A18497530	DB04604		1830	LSM-4349	3
a-443644	BRD-K38615104			10172943		3
alvocidib	BRD-K87909389			5287969		3
amodiaquine	BRD-K91290917	DB00613	P01BA06	16218886	LSM-4042	3
at-7519	BRD-K13390322			11338033		3
at-9283	BRD-K24576554			11696609		3
auranofin	BRD-A79465854	DB00995	M01CB03	0		3
avicin-d	BRD-A15100685			73707595		3
avicin-g	BRD-A33746814			73707604		3
avrainvillamide-analog-5	BRD-A70731303			73707610		3
azd-7762	BRD-K46056750			67077825		3
bisindolylmaleimide-ix	BRD-K06543683			5083		3
bms-345541	BRD-K13566078			9813758		3
brd-a31946439	BRD-A31946439			60138124		3
brd-a62200266	BRD-A62200266			15560547		3
brd-k01896723	BRD-K01896723			45100442		3
brd-k10846167	BRD-K10846167			45100444		3
brd-k21064560						3
brd-k26304855	BRD-K26304855			46907611		3
brd-k32636001	BRD-K32636001			9581015		3
brd-k62459624	BRD-K62459624			2416356		3
brd-k65904652	BRD-K65904652			44506810		3
brd-k70161581	BRD-K70161581			5720066		3
brd-k74840245	BRD-K74840245			973303		3
brd-k77681376	BRD-K77681376			45100431		3
brd-k79222491	BRD-K79222491			45100452		3
brd-k81814927	BRD-K81814927			46907621		3
brd-k83670234	BRD-K83670234			46907618		3
brd-k84203638	BRD-K84203638			3237904		3
brd-k85853281	BRD-K85853281			151582		3
brd-k88278225	BRD-K88278225			44508005		3
brd-k92158425	BRD-K92158425			45100429		3
bx-912	BRD-K49669041			11754511		3
cay-10585	BRD-K88551539			35028748		3
cdc	BRD-K10870738			9905190		3
cercosporin	BRD-A78360835			2674		3
cgp-60474	BRD-K79090631			644215		3
chaetocin	BRD-A85860691			161591		3
chelidonine	BRD-K32828673			197810		3
chlorphenamine	BRD-K89595132	DB01114	R06AB02|R06AB04	716121	LSM-1263|LSM-4008|LSM-5517	3
chromomycin-a3	BRD-A11702965			73707419		3
col-3	BRD-A59431241			73707525		3
crizotinib	BRD-K78431006	DB08865	L01XE16	11626560	LSM-1027	3
cs-110266	BRD-K15519488			123692		3
dactinomycin	BRD-A73909368	DB00970	L01DA01	45006140	LSM-5783	3
daunorubicin	BRD-K43389675	DB00694	L01DB02	30323	LSM-1731|LSM-2962|LSM-4891|LSM-5967	3
dehydrocholic-acid	BRD-A64125466			6602440		3
dorsomorphin	BRD-K54233340			11524144		3
doxorubicin	BRD-A52530684	DB00997	L01DB01	6916127	LSM-1622|LSM-1799|LSM-2078|LSM-4062	3
endecaphyllin-x	BRD-K54728231			6710740		3
enmd-2076	BRD-K68488863			16041424		3
er-27319						3
etodolac	BRD-A74667430	DB00749	M01AB08	3308	LSM-1781|LSM-6021	3
fccp						3
fludarabine	BRD-K72238567	DB01073	L01BB05	8975		3
flufenamic-acid						3
forskolin	BRD-K09602097	DB02587		47936	LSM-1644|LSM-2193|LSM-3745|LSM-4467	3
idarubicin	BRD-K69650333	DB01177	L01DB06	636362	LSM-3917|LSM-5769|LSM-6192	3
jnj-7706621	BRD-K11636097			5330790		3
jnk-9l	BRD-K19220233			59588070		3
ku-c104135	BRD-K64822626			44607586		3
ku-c104495	BRD-K73044744			44640181		3
lestaurtinib	BRD-K23192422			126565		3
linifanib	BRD-K99749624			11485656		3
md-040	BRD-K83336168			73707398		3
md-041	BRD-K56653679			-666		3
mitomycin-c	BRD-A48237631			5702003		3
mocetinostat	BRD-K16485616			9865515		3
mw-stk33-23	BRD-K06666320			3000022		3
mw-stk33-2a	BRD-K30849099			709391		3
mycophenolic-acid	BRD-K31542390			671222		3
nilotinib	BRD-K81528515	DB04868	L01XE08	644241	LSM-1099	3
olomoucine		DB02116			LSM-3857	3
oxetane	BRD-A69592287			73707606		3
pentobarbital	BRD-A44448661	DB00312	N05CA01	4737	LSM-1566	3
pf-562271	BRD-K99545815			11713159		3
pha-793887	BRD-K64800655			46191454		3
pidorubicine	BRD-K04548931			65348		3
pik-75	BRD-M16762496			73707389		3
pirarubicin	BRD-K83794624			11296583		3
piroxicam	BRD-A57382968	DB00554	M01AC01|M02AA07|S01BC06	22723678		3
sa-1447005	BRD-A63583287			73707394		3
sa-25547	BRD-K96076993			5337366		3
sa-792987						3
sb-258585	BRD-K80639402			3248571		3
sb-431542						3
src-kinase-inhibitor-i	BRD-K50495309			1474853		3
staurosporine	BRD-K70549064	DB02010		6610353	LSM-1103|LSM-6442	3
thioproperazine		DB01622	N05AB08		LSM-2170	3
triciribine	BRD-K80431395			65399		3
triptolide	BRD-K39484304			107985		3
u-0126	BRD-K91701654			5354033		3
wz-3105	BRD-U00779237			BRD-U00779237		3
xmd-16144	BRD-U29336476			BRD-U29336476		3
zg-10	BRD-U51951544			BRD-U51951544		3

## Sheet: Module 4
Name	LINCS Pert. ID	Drugbank ID	ATC Code	Pubchem CID	LINCS ID	Module
anisomycin	BRD-K91370081	DB07374		253602	LSM-4047|LSM-5886	4
brd-a57107094	BRD-A57107094			2864482		4
brd-k01614657	BRD-K01614657			24869085		4
brd-k07877311	BRD-K07877311			2209276		4
brd-k10906552	BRD-K10906552			1300352		4
brd-k67470788	BRD-K67470788			14165		4
bufalin						4
calmidazolium	BRD-A26199074			2531		4
cephaeline	BRD-K80348542			442195		4
cinobufagin						4
cycloheximide	BRD-K36055864			6197		4
cymarin	BRD-A71459254			6708764		4
digitoxigenin	BRD-K18518344			4369270		4
digitoxin	BRD-A93236127	DB01396	C01AA04	5702041	LSM-1913	4
digoxin	BRD-A94756469	DB00390	C01AA02|C01AA05|C01AA08	5702042	LSM-1930|LSM-2511|LSM-5141|LSM-5523	4
ei-346-erlotinib-analog	BRD-U08759356			BRD-U08759356		4
emetine	BRD-A25687296			5702048		4
gdc-0879	BRD-K67578145			11717001		4
helveticoside	BRD-A63998256			23846563		4
homoharringtonine	BRD-A24643465	DB04865	L01XX40	16219462	LSM-3716	4
narciclasine	BRD-K06792661			72376		4
ouabain	BRD-A68930007	DB01092	C01AC01	12420	LSM-1580|LSM-1740|LSM-2781|LSM-36355	4
periplocymarin	BRD-A45333398			6708762		4
proscillaridin	BRD-A34806832			9828429		4
ql-xii-47	BRD-U86922168			BRD-U86922168		4
radicicol	BRD-K33551950	DB03758		23351218		4
sirolimus	BRD-A79768653	DB00877	L04AA10	5374464	LSM-1052|LSM-4886|LSM-6188	4
sphingosine	BRD-K62959606	DB03203		5280335	LSM-5718	4
strophanthidin						4
tyrphostin-ag-126	BRD-K67506692			2046		4
verrucarin-a	BRD-A26002865			104830		4
vicriviroc	BRD-M72442222			73707391		4
vx-702	BRD-K07736136	DB05470		10341154		4
xanthohumol	BRD-K77390737			639665		4

## Sheet: Module 5
Name	LINCS Pert. ID	Drugbank ID	ATC Code	Pubchem CID	LINCS ID	Module
azd-8055						5
bax-channel-blocker						5
bms-536924						5
brd-k41335306	BRD-K41335306			54666693		5
brd-k58479490	BRD-K58479490			44507255		5
brd-k63423329	BRD-K63423329			54666687		5
brd-k73008154	BRD-K73008154			54666534		5
gr-127935						5
ikk-16						5
importazole						5
niguldipine	BRD-A43331270			71317558		5
nnc-55-0396						5
nvp-bez235						5
rs-17053						5
wortmannin	BRD-A11678676			3003565		5

## Sheet: Module 6
Name	LINCS Pert. ID	Drugbank ID	ATC Code	Pubchem CID	LINCS ID	Module
apha-compound-8	BRD-K74733595			10379137		6
apicidin	BRD-K64606589			-666		6
belinostat	BRD-K17743125			6918638		6
brd-k23165181	BRD-K23165181			60138122		6
brd-k23841751	BRD-K23841751			2815616		6
brd-k33720394	BRD-K33720394			2180477		6
brd-k48950795	BRD-K48950795			44507118		6
brd-k56196992	BRD-K56196992			44507063		6
brd-k70917163	BRD-K70917163			1259573		6
brd-k75081836	BRD-K75081836			73707351		6
brd-k98676510	BRD-K98676510			44241405		6
dacinostat	BRD-K56957086			6445533		6
entinostat	BRD-K77908580			4261		6
geldanamycin	BRD-A19500257	DB02424		13017911	LSM-1108|LSM-1373	6
hc-toxin	BRD-A39646320			3571		6
isox						6
km-00927	BRD-K85493820			2819152		6
merck-ketone	BRD-A94377914			-666		6
nch-51	BRD-K52522949			11395181		6
nvp-auy922						6
panobinostat	BRD-K02130563			6918837		6
sa-247714	BRD-K35424586			44507332		6
scriptaid						6
tanespimycin						6
thm-i-94						6
trichostatin-a	BRD-A19037878			6376322		6
vorinostat	BRD-K81418486	DB02546	L01XX38	5311	LSM-3828	6
vu-0415556-1	BRD-A89104433			45489448		6
wt-171	BRD-K74761218			44601455		6

## Sheet: Module 7
Name	LINCS Pert. ID	Drugbank ID	ATC Code	Pubchem CID	LINCS ID	Module
ku-0060648						7

## Sheet: Module 8
Name	LINCS Pert. ID	Drugbank ID	ATC Code	Pubchem CID	LINCS ID	Module
azacyclonol	BRD-K97061094			15723		8
brd-a18411371	BRD-A18411371			12004949		8
brd-a18725729	BRD-A18725729			12004950		8
brd-a36275421	BRD-A36275421			3689413		8
brd-a37735495	BRD-A37735495			4380267		8
brd-a58924247	BRD-A58924247			4381126		8
brd-k19499941	BRD-K19499941			1637653		8
brd-k56411643						8
brd-k58214070	BRD-K58214070			4257368		8
brd-k68313733	BRD-K68313733			2449454		8
brd-k78062244	BRD-K78062244			6545175		8
brd-u86222656	BRD-U86222656			BRD-U86222656		8
cyclopamine	BRD-A02333338			44118238		8
gw-441756	BRD-K28178212			22228376		8
k784-3131	BRD-A76490030			4381125		8
k784-3187	BRD-A39093044			3689415		8
ku-c104337	BRD-K40373196			44631078		8
mifepristone	BRD-K44094313	DB00834	G03XB01	7048709	LSM-1569|LSM-2822|LSM-5552	8
naringenin	BRD-A94669766	DB03467		932	LSM-1927	8
sch-79797						8

## Sheet: Module 9
Name	LINCS Pert. ID	Drugbank ID	ATC Code	Pubchem CID	LINCS ID	Module
brd-k41652870	BRD-K41652870			3190037		9
methylergometrine	BRD-K34685430	DB00353	G02AB01	8226	LSM-1695|LSM-2758	9
trapidil						9

## Sheet: Module 10
Name	LINCS Pert. ID	Drugbank ID	ATC Code	Pubchem CID	LINCS ID	Module
aminopurvalanol-a	BRD-K07762753			6604931		10
jak3-inhibitor-vi						10
purvalanol-a	BRD-K50836978			456214		10

[truncated: 12 more sheets: Module 11, Module 12, Module 13, Module 14, Module 15, Module 16, Module 17, Module 18, Module 19, Module 20, Module 21, Module 22]
